# Supplementary material for: Chitinase-3 like-protein-1 promotes glioma progression via the NF-κB signaling pathway and tumor microenvironment reprogramming
Source: Theranostics. 2022 Oct 3;12(16):6989–7008. doi: 10.7150/thno.75069 (PMC9576612; doi:10.7150/thno.75069)
Supplement: Supplementary file 2 — Supplementary table 5. [file thnov12p6989s2.xlsx]

## Sheet: significant proteins
Block	Column	Row	Name	ID	F635 Median_Biotin	F635 Mean_Biotin	B635 Median_Biotin	B635 Mean_Biotin	B635 SD_Biotin	F635 Median - B635 Median_Biotin	SNR 635_Biotin	I_Biotin	Z_Score_Biotin	F635 Median_CHI3L1	F635 Mean_CHI3L1	B635 Median_CHI3L1	B635 Mean_CHI3L1	B635 SD_CHI3L1	F635 Median - B635 Median_CHI3L1	SNR 635_CHI3L1	I_CHI3L1	Z_Score_CHI3L1	IMean_Biotin	IMean_CHI3L1	IMean_Ratio
16	28	73	RACK1	JHU00033.B16C28	43	129	33	64	89	10	0.73	1.30303	0.27699	521	576	37	85	132	484	3.72	14.0811	3.53773	1.48009	13.2405	8.94579
16	28	74	RACK1	JHU00033.B16C28	58	124	35	64	86	23	0.698	1.65714	0.675895	496	557	40	95	139	456	3.324	12.4	3.04649	1.48009	13.2405	8.94579
13	16	75	NME1	JHU00057.B13C16	42	89	35	61	79	7	0.354	1.2	0.160927	540	596	38	79	102	502	5.069	14.2105	3.57555	1.27143	13.8303	10.8777
13	16	76	NME1	JHU00057.B13C16	47	93	35	58	72	12	0.486	1.34286	0.321855	538	619	40	88	116	498	4.578	13.45	3.35332	1.27143	13.8303	10.8777
14	4	83	NMRK1	JHU00300.B14C4	40	78	36	59	69	4	0.275	1.11111	0.0607948	485	527	39	71	83	446	5.494	12.4359	3.05698	1.13889	12.7308	11.1782
14	4	84	NMRK1	JHU00300.B14C4	42	89	36	59	70	6	0.429	1.16667	0.123378	508	597	39	74	88	469	5.943	13.0256	3.22931	1.13889	12.7308	11.1782
13	30	75	CIAO1	JHU00307.B13C30	100	153	36	59	74	64	1.27	2.77778	1.93828	530	610	40	83	110	490	4.791	13.25	3.29487	2.41667	13.2375	5.47759
13	30	76	CIAO1	JHU00307.B13C30	74	127	36	60	72	38	0.931	2.05556	1.1247	529	561	40	84	117	489	4.077	13.225	3.28757	2.41667	13.2375	5.47759
16	24	83	LGALS3	JHU00328.B16C24	37	77	35	58	74	2	0.257	1.05714	0	666	733	40	84	110	626	5.9	16.65	4.28839	1.05714	15.6455	14.7998
16	24	84	LGALS3	JHU00328.B16C24	37	69	35	59	70	2	0.143	1.05714	0	571	715	39	86	119	532	5.286	14.641	3.70135	1.05714	15.6455	14.7998
14	6	83	NDE1	JHU00337.B14C6	38	69	35	58	73	3	0.151	1.08571	0.0321855	683	958	39	72	90	644	9.844	17.5128	4.54052	1.08452	15.6282	14.4102
14	6	84	NDE1	JHU00337.B14C6	39	82	36	61	78	3	0.269	1.08333	0.0295034	536	594	39	73	90	497	5.789	13.7436	3.43911	1.08452	15.6282	14.4102
2	24	9	DOK1	JHU00601.B2C24	57	109	39	63	75	18	0.613	1.46154	0.455549	699	778	43	94	115	656	5.948	16.2558	4.17321	1.42814	15.3562	10.7526
2	24	10	DOK1	JHU00601.B2C24	53	111	38	60	72	15	0.708	1.39474	0.380297	665	690	46	109	132	619	4.402	14.4565	3.64743	1.42814	15.3562	10.7526
1	23	17	DAZAP1	JHU00796.B1C23	42	88	36	62	78	6	0.333	1.16667	0.123378	980	1038	41	85	102	939	9.343	23.9024	6.40764	1.22222	23.1762	18.9624
1	23	18	DAZAP1	JHU00796.B1C23	46	93	36	62	78	10	0.397	1.27778	0.248544	898	1017	40	78	93	858	10.097	22.45	5.98322	1.22222	23.1762	18.9624
1	24	15	SSBP2	JHU01049.B1C24	41	95	36	59	75	5	0.48	1.13889	0.0920863	2147	2123	40	95	133	2107	15.248	53.675	15.1075	1.22222	50.118	41.0056
1	24	16	SSBP2	JHU01049.B1C24	47	106	36	62	81	11	0.543	1.30556	0.279835	1909	1955	41	95	133	1868	13.985	46.561	13.0287	1.22222	50.118	41.0056
4	28	21	FUBP1	JHU01479.B4C28	37	79	33	55	68	4	0.353	1.12121	0.0721735	632	694	36	75	103	596	6.01	17.5556	4.55301	1.10472	16.0417	14.521
4	28	22	FUBP1	JHU01479.B4C28	37	80	34	57	76	3	0.303	1.08824	0.0350254	523	594	36	81	109	487	4.706	14.5278	3.66826	1.10472	16.0417	14.521
4	28	23	TFG	JHU01525.B4C28	35	64	34	60	74	1	0.054	1.02941	-0.0312389	708	757	38	89	136	670	4.912	18.6316	4.86743	1.05882	17.8834	16.8898
4	28	24	TFG	JHU01525.B4C28	37	72	34	57	70	3	0.214	1.08824	0.0350254	634	700	37	81	127	597	4.874	17.1351	4.43016	1.05882	17.8834	16.8898
14	26	13	BDH2	JHU02026.B14C26	48	109	38	62	72	10	0.653	1.26316	0.232074	593	672	43	90	112	550	5.196	13.7907	3.45287	1.29825	13.8837	10.6942
14	26	14	BDH2	JHU02026.B14C26	52	113	39	66	79	13	0.595	1.33333	0.311126	601	649	43	85	105	558	5.371	13.9767	3.50724	1.29825	13.8837	10.6942
14	23	13	RUVBL1	JHU02091.B14C23	48	96	38	60	72	10	0.5	1.26316	0.232074	548	575	42	80	95	506	5.211	13.0476	3.23574	1.23684	13.1667	10.6454
14	23	14	RUVBL1	JHU02091.B14C23	46	87	38	60	70	8	0.386	1.21053	0.172785	558	610	42	90	116	516	4.483	13.2857	3.30531	1.23684	13.1667	10.6454
16	5	73	NUDT22	JHU02170.B16C5	37	85	33	55	70	4	0.429	1.12121	0.0721735	553	615	39	76	95	514	5.674	14.1795	3.56648	1.14884	13.9951	12.182
16	5	74	NUDT22	JHU02170.B16C5	40	82	34	54	65	6	0.431	1.17647	0.134422	511	570	37	77	103	474	4.786	13.8108	3.45875	1.14884	13.9951	12.182
4	5	39	PEF1	JHU02363.B4C5	40	95	36	65	87	4	0.345	1.11111	0.0607948	634	752	39	100	170	595	3.835	16.2564	4.17338	1.15556	16.7633	14.5067
4	5	40	PEF1	JHU02363.B4C5	42	80	35	59	75	7	0.28	1.2	0.160927	639	691	37	86	136	602	4.449	17.2703	4.46964	1.15556	16.7633	14.5067
1	5	39	USP5	JHU02393.B1C5	42	101	35	63	80	7	0.475	1.2	0.160927	541	577	39	87	116	502	4.224	13.8718	3.47657	1.21765	13.2216	10.8583
1	5	40	USP5	JHU02393.B1C5	42	94	34	63	83	8	0.373	1.23529	0.200686	528	558	42	95	118	486	3.924	12.5714	3.09659	1.21765	13.2216	10.8583
1	9	37	C6orf106	JHU02417.B1C9	52	99	33	64	87	19	0.402	1.57576	0.584216	1038	1058	42	109	152	996	6.243	24.7143	6.64487	1.31645	23.1531	17.5875
1	9	38	C6orf106	JHU02417.B1C9	37	82	35	66	87	2	0.184	1.05714	0	1058	1080	49	121	162	1009	5.92	21.5918	5.73246	1.31645	23.1531	17.5875
1	8	37	NAT9	JHU02457.B1C8	107	158	34	66	86	73	1.07	3.14706	2.35427	617	689	39	89	120	578	5	15.8205	4.04601	2.85924	15.7564	5.51069
1	8	38	NAT9	JHU02457.B1C8	90	154	35	61	76	55	1.224	2.57143	1.70583	612	642	39	90	123	573	4.488	15.6923	4.00855	2.85924	15.7564	5.51069
16	5	75	NAT9	JHU02458.B16C5	63	127	34	56	69	29	1.029	1.85294	0.896461	623	653	45	113	150	578	3.6	13.8444	3.46858	1.78758	13.5822	7.5981
16	5	76	NAT9	JHU02458.B16C5	62	115	36	60	75	26	0.733	1.72222	0.749207	666	703	50	133	167	616	3.413	13.32	3.31533	1.78758	13.5822	7.5981
1	25	37	DPH2	JHU02524.B1C25	41	90	36	61	76	5	0.382	1.13889	0.0920863	752	815	41	92	122	711	5.926	18.3415	4.78266	1.16404	18.3049	15.7253
1	25	38	DPH2	JHU02524.B1C25	44	99	37	64	77	7	0.455	1.18919	0.148749	749	812	41	93	125	708	5.752	18.2683	4.76128	1.16404	18.3049	15.7253
4	6	37	GPBP1_frag	JHU02535.B4C6	38	85	35	62	80	3	0.288	1.08571	0.0321855	449	514	36	67	89	413	5.022	12.4722	3.0676	1.05675	12.6806	11.9996
4	6	38	GPBP1_frag	JHU02535.B4C6	37	71	36	66	87	1	0.057	1.02778	-0.0330795	464	535	36	72	100	428	4.63	12.8889	3.18935	1.05675	12.6806	11.9996
11	2	87	PHGDH	JHU02559.B11C2	79	124	38	65	82	41	0.72	2.07895	1.15106	618	666	42	84	116	576	5.017	14.7143	3.72276	1.81579	13.6185	7.50005
11	2	88	PHGDH	JHU02559.B11C2	59	114	38	64	76	21	0.658	1.55263	0.558164	551	586	44	89	112	507	4.438	12.5227	3.08236	1.81579	13.6185	7.50005
3	24	37	POLR2H	JHU02560.B3C24	41	75	37	58	67	4	0.254	1.10811	0.057412	609	672	40	79	104	569	5.702	15.225	3.87199	1.13514	15.6125	13.7539
3	24	38	POLR2H	JHU02560.B3C24	43	86	37	59	70	6	0.386	1.16216	0.118303	656	666	41	82	107	615	5.458	16	4.09846	1.13514	15.6125	13.7539
1	4	39	RUVBL2	JHU02568.B1C4	40	83	35	63	81	5	0.247	1.14286	0.0965565	652	709	38	75	96	614	6.604	17.1579	4.43681	1.18571	16.8995	14.2526
1	4	40	RUVBL2	JHU02568.B1C4	43	89	35	64	84	8	0.298	1.22857	0.193113	649	722	39	81	104	610	6.163	16.641	4.28577	1.18571	16.8995	14.2526
4	21	41	AHSA1	JHU02594.B4C21	132	185	35	62	86	97	1.43	3.77143	3.05762	497	545	37	70	87	460	5.46	13.4324	3.34818	3.65714	13.6607	3.73534
4	21	42	AHSA1	JHU02594.B4C21	124	179	35	58	76	89	1.592	3.54286	2.80014	500	546	36	64	78	464	6.179	13.8889	3.48157	3.65714	13.6607	3.73534
1	7	41	MLF2	JHU02644.B1C7	46	102	34	60	75	12	0.56	1.35294	0.333215	551	628	37	78	100	514	5.5	14.8919	3.77465	1.29768	13.7408	10.5887
1	7	42	MLF2	JHU02644.B1C7	41	98	33	58	69	8	0.58	1.24242	0.208718	491	563	39	86	109	452	4.376	12.5897	3.10194	1.29768	13.7408	10.5887
4	24	45	NFKBIB	JHU02938.B4C24	46	94	35	57	68	11	0.544	1.31429	0.289669	615	658	37	72	95	578	6.168	16.6216	4.2801	1.32857	15.0159	11.3023
4	24	46	NFKBIB	JHU02938.B4C24	47	110	35	59	76	12	0.671	1.34286	0.321855	523	588	39	88	217	484	2.304	13.4103	3.3417	1.32857	15.0159	11.3023
13	17	9	IFIT5	JHU03020.B13C17	45	88	35	57	69	10	0.449	1.28571	0.257484	507	563	41	92	115	466	4.096	12.3659	3.03652	1.24286	12.5	10.0575
13	17	10	IFIT5	JHU03020.B13C17	42	87	35	56	70	7	0.443	1.2	0.160927	518	582	41	95	120	477	4.058	12.6341	3.11491	1.24286	12.5	10.0575
1	14	53	PRRC2B	JHU03219.B1C14	127	179	35	63	81	92	1.432	3.62857	2.89669	3409	3240	44	111	145	3365	21.579	77.4773	22.0628	3.68571	75.7841	20.5616
1	14	54	PRRC2B	JHU03219.B1C14	131	196	35	61	77	96	1.753	3.74286	3.02544	3260	3067	44	111	147	3216	20.109	74.0909	21.0733	3.68571	75.7841	20.5616
4	16	51	CASS4	JHU03274.B4C16	47	109	35	60	78	12	0.628	1.34286	0.321855	777	845	38	76	94	739	8.181	20.4474	5.39803	1.29643	18.7493	14.4623
4	16	52	CASS4	JHU03274.B4C16	45	102	36	61	77	9	0.532	1.25	0.217252	665	730	39	76	95	626	6.884	17.0513	4.40565	1.29643	18.7493	14.4623
4	13	51	SEC24C	JHU03432.B4C13	43	97	35	59	73	8	0.521	1.22857	0.193113	670	783	39	74	89	631	7.966	17.1795	4.44312	1.27143	15.8522	12.4681
4	13	52	SEC24C	JHU03432.B4C13	46	99	35	61	80	11	0.475	1.31429	0.289669	581	657	40	80	101	541	5.713	14.525	3.66744	1.27143	15.8522	12.4681
1	19	55	PSMA3	JHU03721.B1C19	40	79	35	61	79	5	0.228	1.14286	0.0965565	705	724	39	88	128	666	4.969	18.0769	4.70536	1.18571	16.626	14.0219
1	19	56	PSMA3	JHU03721.B1C19	43	84	35	63	77	8	0.273	1.22857	0.193113	607	660	40	88	122	567	4.689	15.175	3.85738	1.18571	16.626	14.0219
16	25	7	CRIP1	JHU03869.B16C25	37	73	35	57	71	2	0.225	1.05714	0	524	583	37	68	86	487	5.988	14.1622	3.56142	1.04246	14.4657	13.8765
16	25	8	CRIP1	JHU03869.B16C25	37	76	36	56	66	1	0.303	1.02778	-0.0330795	576	612	39	74	93	537	5.785	14.7692	3.73881	1.04246	14.4657	13.8765
13	20	79	NAF1	JHU03983.B13C20	81	134	35	59	75	46	1	2.31429	1.41616	2855	2788	44	95	114	2811	23.623	64.8864	18.3836	2.08571	58.9015	28.2405
13	20	80	NAF1	JHU03983.B13C20	65	125	35	61	79	30	0.81	1.85714	0.901194	2540	2612	48	104	121	2492	20.727	52.9167	14.8859	2.08571	58.9015	28.2405
2	16	65	SHCBP1	JHU04112.B2C16	73	119	38	70	108	35	0.454	1.92105	0.973188	1471	1580	55	279	601	1416	2.165	26.7455	7.2384	1.71728	22.9009	13.3355
2	16	66	SHCBP1	JHU04112.B2C16	56	117	37	66	89	19	0.573	1.51351	0.514098	1353	1526	71	393	774	1282	1.464	19.0563	4.99155	1.71728	22.9009	13.3355
2	10	61	ABI2	JHU04128.B2C10	41	70	36	60	75	5	0.133	1.13889	0.0920863	1415	1506	42	93	127	1373	11.126	33.6905	9.26782	1.08333	32.7477	30.2286
2	10	62	ABI2	JHU04128.B2C10	37	73	36	60	77	1	0.169	1.02778	-0.0330795	1304	1360	41	88	118	1263	10.78	31.8049	8.71683	1.08333	32.7477	30.2286
13	7	67	SAMHD1	JHU04204.B13C7	41	83	34	60	78	7	0.295	1.20588	0.167554	582	644	39	83	112	543	5.009	14.9231	3.78377	1.20588	14.9872	12.4284
13	7	68	SAMHD1	JHU04204.B13C7	41	90	34	60	76	7	0.395	1.20588	0.167554	587	622	39	86	113	548	4.743	15.0513	3.82123	1.20588	14.9872	12.4284
16	1	11	GRHPR	JHU04353.B16C1	45	97	36	58	73	9	0.534	1.25	0.217252	518	571	39	71	85	479	5.882	13.2821	3.30424	1.38889	13.1026	9.43385
16	1	12	GRHPR	JHU04353.B16C1	55	105	36	59	71	19	0.648	1.52778	0.530167	504	529	39	74	96	465	4.74	12.9231	3.19934	1.38889	13.1026	9.43385
2	24	67	ANKRA2	JHU04417.B2C24	60	125	40	66	80	20	0.738	1.5	0.498875	675	773	42	85	121	633	5.686	16.0714	4.11933	1.61842	16.1577	9.9836
2	24	68	ANKRA2	JHU04417.B2C24	66	129	38	64	75	28	0.867	1.73684	0.765676	666	834	41	86	128	625	5.844	16.2439	4.16973	1.61842	16.1577	9.9836
3	4	71	GCA	JHU04444.B3C4	37	88	37	58	63	0	0.476	1	-0.064371	584	622	41	77	92	543	5.924	14.2439	3.5853	1.06757	13.6341	12.7712
3	4	72	GCA	JHU04444.B3C4	42	78	37	59	69	5	0.275	1.13514	0.0878577	534	597	41	75	86	493	6.07	13.0244	3.22895	1.06757	13.6341	12.7712
4	4	67	PDCL	JHU04462.B4C4	108	157	35	57	71	73	1.408	3.08571	2.28517	629	670	37	71	88	592	6.807	17	4.39067	2.98571	15.8649	5.31359
4	4	68	PDCL	JHU04462.B4C4	101	168	35	59	74	66	1.473	2.88571	2.05987	545	603	37	71	92	508	5.783	14.7297	3.72727	2.98571	15.8649	5.31359
2	31	67	SSFA2_frag	JHU04590.B2C31	37	71	38	60	70	-1	0.157	0.973684	-0.0940155	1147	1563	44	114	341	1103	4.249	26.0682	7.0405	1.01387	24.2536	23.9218
2	31	68	SSFA2_frag	JHU04590.B2C31	39	74	37	58	64	2	0.25	1.05405	-0.00347951	920	1392	41	82	103	879	12.718	22.439	5.98002	1.01387	24.2536	23.9218
1	12	75	ANXA11	JHU04613.B1C12	38	81	35	61	74	3	0.27	1.08571	0.0321855	10600	10192	75	199	418	10525	23.907	141.333	40.7223	1.08571	126.211	116.247
1	12	76	ANXA11	JHU04613.B1C12	38	78	35	60	74	3	0.243	1.08571	0.0321855	10109	9666	91	237	458	10018	20.587	111.088	31.8843	1.08571	126.211	116.247
1	14	75	ACY1	JHU04708.B1C14	44	93	35	69	129	9	0.186	1.25714	0.225298	614	662	40	86	111	574	5.189	15.35	3.90852	1.21429	14.5468	11.9797
1	14	76	ACY1	JHU04708.B1C14	41	86	35	69	129	6	0.132	1.17143	0.128742	536	595	39	83	107	497	4.785	13.7436	3.43911	1.21429	14.5468	11.9797
12	14	89	ADH5	JHU04710.B12C14	61	118	35	58	73	26	0.822	1.74286	0.772452	516	586	40	86	114	476	4.386	12.9	3.1926	1.84286	12.7183	6.9014
12	14	90	ADH5	JHU04710.B12C14	68	133	35	56	69	33	1.116	1.94286	0.99775	514	570	41	99	129	473	3.651	12.5366	3.08641	1.84286	12.7183	6.9014
1	8	73	EWSR1	JHU04728.B1C8	38	88	33	57	72	5	0.431	1.15152	0.10631	2222	2372	39	92	139	2183	16.403	56.9744	16.0716	1.10606	56.8872	51.4322
1	8	74	EWSR1	JHU04728.B1C8	35	72	33	55	72	2	0.236	1.06061	0.00390127	2272	2382	40	95	126	2232	18.151	56.8	16.0207	1.10606	56.8872	51.4322
4	14	73	SDCCAG3	JHU04772.B4C14	68	130	34	58	75	34	0.96	2	1.06212	511	622	37	68	88	474	6.295	13.8108	3.45875	2.14286	14.4054	6.72252
4	14	74	SDCCAG3	JHU04772.B4C14	80	143	35	58	74	45	1.149	2.28571	1.38398	585	621	39	75	108	546	5.056	15	3.80625	2.14286	14.4054	6.72252
3	4	77	MAPK1IP1L	JHU04809.B3C4	73	129	37	60	76	36	0.908	1.97297	1.03168	5912	5678	52	138	203	5860	27.291	113.692	32.6453	1.85135	112.326	60.6725
3	4	78	MAPK1IP1L	JHU04809.B3C4	64	119	37	60	73	27	0.808	1.72973	0.757664	5548	5202	50	134	195	5498	25.99	110.96	31.8469	1.85135	112.326	60.6725
18	2	13	PDCD5	JHU04856.B18C2	37	74	36	62	74	1	0.162	1.02778	-0.0330795	584	631	39	77	97	545	5.711	14.9744	3.79875	1.04167	14.0897	13.5262
18	2	14	PDCD5	JHU04856.B18C2	38	74	36	58	72	2	0.222	1.05556	-0.00178808	515	599	39	69	84	476	6.31	13.2051	3.28176	1.04167	14.0897	13.5262
16	20	87	KCTD14	JHU05041.B16C20	55	117	35	59	76	20	0.763	1.57143	0.579339	645	707	39	71	84	606	7.571	16.5385	4.2558	1.78571	16.5513	9.26872
16	20	88	KCTD14	JHU05041.B16C20	68	129	34	55	71	34	1.042	2	1.06212	646	668	39	71	82	607	7.28	16.5641	4.26329	1.78571	16.5513	9.26872
11	8	89	SH2D2A	JHU05067.B11C8	58	112	37	58	72	21	0.75	1.56757	0.57499	751	787	41	76	95	710	7.484	18.3171	4.77553	1.66536	17.1585	10.3032
11	8	90	SH2D2A	JHU05067.B11C8	67	119	38	64	79	29	0.696	1.76316	0.795321	672	737	42	82	102	630	6.422	16	4.09846	1.66536	17.1585	10.3032
1	2	89	UROD	JHU05466.B1C2	37	78	32	53	64	5	0.391	1.15625	0.111643	541	555	39	83	107	502	4.411	13.8718	3.47657	1.10754	13.3175	12.0244
1	2	90	UROD	JHU05466.B1C2	36	70	34	60	76	2	0.132	1.05882	0.00189326	485	534	38	85	118	447	3.805	12.7632	3.15261	1.10754	13.3175	12.0244
2	22	89	NAP1L3	JHU05520.B2C22	40	70	38	60	68	2	0.147	1.05263	-0.00508192	603	706	41	79	114	562	5.5	14.7073	3.72072	1.08037	14.0787	13.0313
2	22	90	NAP1L3	JHU05520.B2C22	41	65	37	61	70	4	0.057	1.10811	0.057412	538	600	40	75	99	498	5.303	13.45	3.35332	1.08037	14.0787	13.0313
1	27	89	PFKFB3	JHU05527.B1C27	41	76	36	62	74	5	0.189	1.13889	0.0920863	563	650	41	83	102	522	5.559	13.7317	3.43564	1.1123	13.0909	11.7692
1	27	90	PFKFB3	JHU05527.B1C27	38	71	35	58	71	3	0.183	1.08571	0.0321855	498	587	40	80	100	458	5.07	12.45	3.06111	1.1123	13.0909	11.7692
4	4	89	CCDC89	JHU05581.B4C4	48	107	35	55	69	13	0.754	1.37143	0.35404	555	607	37	78	103	518	5.136	15	3.80625	1.28571	14.6351	11.3829
4	4	90	CCDC89	JHU05581.B4C4	42	94	35	58	71	7	0.507	1.2	0.160927	528	576	37	78	107	491	4.654	14.2703	3.59301	1.28571	14.6351	11.3829
1	28	87	EAF1	JHU05677.B1C28	42	85	35	59	76	7	0.342	1.2	0.160927	571	625	41	87	109	530	4.936	13.9268	3.49265	1.12778	15.8993	14.0979
1	28	88	EAF1	JHU05677.B1C28	38	80	36	60	71	2	0.282	1.05556	-0.00178808	697	720	39	79	103	658	6.223	17.8718	4.64542	1.12778	15.8993	14.0979
5	20	5	PSMA3	JHU05813.B5C20	39	86	36	60	78	3	0.333	1.08333	0.0295034	745	808	39	76	96	706	7.625	19.1026	5.00506	1.17024	18.5128	15.8197
5	20	6	PSMA3	JHU05813.B5C20	44	96	35	57	73	9	0.534	1.25714	0.225298	699	731	39	79	99	660	6.586	17.9231	4.6604	1.17024	18.5128	15.8197
1	26	7	YEATS4	JHU06332.B1C26	38	79	36	82	232	2	-0.013	1.05556	-0.00178808	1041	1216	39	81	110	1002	10.318	26.6923	7.22287	1.06944	23.4872	21.962
1	26	8	YEATS4	JHU06332.B1C26	39	80	36	61	74	3	0.257	1.08333	0.0295034	791	967	39	81	107	752	8.28	20.2821	5.34972	1.06944	23.4872	21.962
2	26	7	YEATS4	JHU06332.B2C26	41	78	38	62	77	3	0.208	1.07895	0.0245626	593	757	40	78	104	553	6.529	14.825	3.75511	1.05229	13.5954	12.9198
2	26	8	YEATS4	JHU06332.B2C26	40	79	39	64	78	1	0.192	1.02564	-0.0354866	507	602	41	78	100	466	5.24	12.3659	3.03652	1.05229	13.5954	12.9198
8	8	11	YEATS4	JHU06332.B8C8	47	102	35	58	78	12	0.564	1.34286	0.321855	1022	1062	39	71	87	983	11.391	26.2051	7.08051	1.28571	22.4651	17.4728
8	8	12	YEATS4	JHU06332.B8C8	43	92	35	56	72	8	0.5	1.22857	0.193113	749	983	40	76	91	709	9.967	18.725	4.89473	1.28571	22.4651	17.4728
6	6	11	SCG2	JHU06408.B6C6	77	138	36	62	77	41	0.987	2.13889	1.21858	659	686	41	81	99	618	6.111	16.0732	4.11984	2	15.4294	7.71472
6	6	12	SCG2	JHU06408.B6C6	67	131	36	61	77	31	0.909	1.86111	0.905664	621	655	42	88	111	579	5.108	14.7857	3.74363	2	15.4294	7.71472
8	18	7	BAG4	JHU06442.B8C18	40	85	35	56	64	5	0.453	1.14286	0.0965565	1029	1065	37	68	85	992	11.729	27.8108	7.54971	1.14286	24.208	21.182
8	18	8	BAG4	JHU06442.B8C18	40	76	35	55	67	5	0.313	1.14286	0.0965565	783	886	38	70	84	745	9.714	20.6053	5.44417	1.14286	24.208	21.182
6	21	7	RUFY3	JHU06504.B6C21	78	137	37	62	77	41	0.974	2.10811	1.1839	511	583	41	76	92	470	5.511	12.4634	3.06503	1.98649	13.439	6.76522
6	21	8	RUFY3	JHU06504.B6C21	69	118	37	61	77	32	0.74	1.86486	0.909893	591	1661	41	79	100	550	15.82	14.4146	3.63519	1.98649	13.439	6.76522
5	30	9	SSBP4	JHU06511.B5C30	46	109	36	63	79	10	0.582	1.27778	0.248544	2701	2738	45	99	132	2656	19.992	60.0222	16.9623	1.34159	58.6063	43.6842
5	30	10	SSBP4	JHU06511.B5C30	52	108	37	65	84	15	0.512	1.40541	0.392315	2402	2433	42	95	131	2360	17.847	57.1905	16.1348	1.34159	58.6063	43.6842
8	26	17	EEF2K	JHU06542.B8C26	40	91	36	58	74	4	0.446	1.11111	0.0607948	690	757	37	71	96	653	7.146	18.6486	4.87242	1.14127	18.027	15.7956
8	26	18	EEF2K	JHU06542.B8C26	41	86	35	59	77	6	0.351	1.17143	0.128742	644	713	37	75	97	607	6.577	17.4054	4.50913	1.14127	18.027	15.7956
8	22	15	SIRT1	JHU06689.B8C22	41	85	35	55	69	6	0.435	1.17143	0.128742	539	575	39	81	100	500	4.94	13.8205	3.46159	1.24286	13.5897	10.9343
8	22	16	SIRT1	JHU06689.B8C22	46	101	35	54	65	11	0.723	1.31429	0.289669	521	557	39	82	112	482	4.241	13.359	3.32672	1.24286	13.5897	10.9343
16	5	87	ALDH4A1	JHU06916.B16C5	76	133	35	61	90	41	0.8	2.17143	1.25523	867	881	41	91	111	826	7.117	21.1463	5.60228	2.27689	20.0854	8.8214
16	5	88	ALDH4A1	JHU06916.B16C5	81	140	34	57	73	47	1.137	2.38235	1.49284	780	829	41	93	120	739	6.133	19.0244	4.98222	2.27689	20.0854	8.8214
8	32	19	IRS1	JHU07049.B8C32	41	80	35	59	82	6	0.256	1.17143	0.128742	510	594	37	73	106	473	4.915	13.7838	3.45085	1.14286	14.1156	12.3511
8	32	20	IRS1	JHU07049.B8C32	39	84	35	59	80	4	0.313	1.11429	0.064371	549	623	38	79	109	511	4.991	14.4474	3.64476	1.14286	14.1156	12.3511
7	22	19	NFKB1	JHU07070.B7C22	126	175	37	59	73	89	1.589	3.40541	2.6453	827	915	43	89	117	784	7.06	19.2326	5.04305	3.48649	19.6282	5.62979
7	22	20	NFKB1	JHU07070.B7C22	132	182	37	60	71	95	1.718	3.56757	2.82797	841	910	42	91	122	799	6.713	20.0238	5.27426	3.48649	19.6282	5.62979
15	20	85	ACTN4	JHU07106.B15C20	49	98	38	61	71	11	0.521	1.28947	0.261719	956	1005	41	81	101	915	9.149	23.3171	6.23659	1.34744	21.4443	15.9148
15	20	86	ACTN4	JHU07106.B15C20	52	112	37	60	72	15	0.722	1.40541	0.392315	822	878	42	86	110	780	7.2	19.5714	5.14207	1.34744	21.4443	15.9148
7	6	21	CTBP1	JHU07120.B7C6	48	98	37	62	78	11	0.462	1.2973	0.270532	664	701	41	75	94	623	6.66	16.1951	4.15547	1.35135	15.8714	11.7448
7	6	22	CTBP1	JHU07120.B7C6	52	111	37	59	72	15	0.722	1.40541	0.392315	653	1237	42	82	102	611	11.324	15.5476	3.96627	1.35135	15.8714	11.7448
7	1	21	E2F2	JHU07129.B7C1	48	101	37	59	68	11	0.618	1.2973	0.270532	654	698	42	85	105	612	5.838	15.5714	3.97322	1.28378	16.4482	12.8123
7	1	22	E2F2	JHU07129.B7C1	47	96	37	60	73	10	0.493	1.27027	0.240086	693	729	40	78	100	653	6.51	17.325	4.48564	1.28378	16.4482	12.8123
7	25	23	PCSK2	JHU07162.B7C25	46	98	37	63	77	9	0.455	1.24324	0.209641	902	963	45	106	134	857	6.396	20.0444	5.28029	1.18919	17.7454	14.9223
7	25	24	PCSK2	JHU07162.B7C25	42	98	37	66	84	5	0.381	1.13514	0.0878577	865	928	56	129	158	809	5.057	15.4464	3.9367	1.18919	17.7454	14.9223
5	6	45	FSIP1	JHU07906.B5C6	43	93	33	58	72	10	0.486	1.30303	0.27699	1488	1545	41	102	135	1447	10.689	36.2927	10.0282	1.25758	30.362	24.1433
5	6	46	FSIP1	JHU07906.B5C6	40	84	33	58	74	7	0.351	1.21212	0.174582	1246	1298	51	148	271	1195	4.244	24.4314	6.5622	1.25758	30.362	24.1433
6	10	31	EPB41	JHU07994.B6C10	149	192	36	59	71	113	1.873	4.13889	3.47156	617	668	41	79	95	576	6.2	15.0488	3.8205	3.8262	15.1341	3.9554
6	10	32	EPB41	JHU07994.B6C10	130	192	37	63	78	93	1.654	3.51351	2.76708	624	706	41	81	104	583	6.01	15.2195	3.87039	3.8262	15.1341	3.9554
5	26	41	CSTF2	JHU08084.B5C26	42	96	36	62	76	6	0.447	1.16667	0.123378	1066	1127	40	89	121	1026	8.579	26.65	7.21051	1.18056	25.675	21.7482
5	26	42	CSTF2	JHU08084.B5C26	43	101	36	61	76	7	0.526	1.19444	0.154669	988	1061	40	85	114	948	8.561	24.7	6.6407	1.18056	25.675	21.7482
14	3	23	FMO5	JHU08385.B14C3	47	105	36	61	79	11	0.557	1.30556	0.279835	791	843	44	108	137	747	5.365	17.9773	4.67624	1.375	17.043	12.3949
14	3	24	FMO5	JHU08385.B14C3	52	110	36	57	75	16	0.707	1.44444	0.436292	741	800	46	115	144	695	4.757	16.1087	4.13022	1.375	17.043	12.3949
7	10	41	TGM1	JHU08437.B7C10	53	112	38	64	81	15	0.593	1.39474	0.380297	778	808	42	87	106	736	6.802	18.5238	4.83594	1.57575	17.6255	11.1855
7	10	42	TGM1	JHU08437.B7C10	65	109	37	61	70	28	0.686	1.75676	0.78811	736	825	44	92	113	692	6.487	16.7273	4.31097	1.57575	17.6255	11.1855
6	15	47	RBM42	JHU08491.B6C15	84	147	37	61	78	47	1.103	2.27027	1.36658	589	668	42	83	106	547	5.519	14.0238	3.52099	1.87838	14.119	7.51662
6	15	48	RBM42	JHU08491.B6C15	55	121	37	61	75	18	0.8	1.48649	0.483652	597	669	42	87	110	555	5.291	14.2143	3.57665	1.87838	14.119	7.51662
8	8	47	BEGAIN	JHU08593.B8C8	38	74	35	57	72	3	0.236	1.08571	0.0321855	1027	1988	41	128	394	986	4.721	25.0488	6.74262	1.07143	20.8198	19.4319
8	8	48	BEGAIN	JHU08593.B8C8	37	75	35	60	77	2	0.195	1.05714	0	730	835	44	118	203	686	3.532	16.5909	4.27113	1.07143	20.8198	19.4319
8	17	47	RBM12	JHU08611.B8C17	69	130	35	59	77	34	0.922	1.97143	1.02994	1356	2435	40	81	100	1316	23.54	33.9	9.32905	1.8	31.4256	17.4587
8	17	48	RBM12	JHU08611.B8C17	57	110	35	64	86	22	0.535	1.62857	0.64371	1187	1293	41	86	107	1146	11.28	28.9512	7.88295	1.8	31.4256	17.4587
5	1	45	ACTN1	JHU08644.B5C1	41	80	34	58	75	7	0.293	1.20588	0.167554	762	816	39	93	130	723	5.562	19.5385	5.13244	1.22059	18.1026	14.831
5	1	46	ACTN1	JHU08644.B5C1	42	85	34	59	77	8	0.338	1.23529	0.200686	650	719	39	90	128	611	4.914	16.6667	4.29326	1.22059	18.1026	14.831
5	11	45	CABP4	JHU08653.B5C11	35	70	35	64	83	0	0.072	1	-0.064371	497	559	39	81	102	458	4.686	12.7436	3.1469	1.01429	13.8718	13.6764
5	11	46	CABP4	JHU08653.B5C11	36	64	35	59	74	1	0.068	1.02857	-0.0321855	600	662	40	84	109	560	5.303	15	3.80625	1.01429	13.8718	13.6764
6	1	45	HGS	JHU08677.B6C1	49	112	36	60	74	13	0.703	1.36111	0.342418	1461	1504	41	83	103	1420	13.796	35.6341	9.83578	1.33333	33.1707	24.878
6	1	46	HGS	JHU08677.B6C1	47	100	36	61	76	11	0.513	1.30556	0.279835	1259	1346	41	86	109	1218	11.56	30.7073	8.39611	1.33333	33.1707	24.878
5	25	47	HNRNPAB	JHU08680.B5C25	37	70	36	59	71	1	0.155	1.02778	-0.0330795	529	578	39	73	89	490	5.674	13.5641	3.38666	1.04167	12.9231	12.4062
5	25	48	HNRNPAB	JHU08680.B5C25	38	71	36	58	68	2	0.191	1.05556	-0.00178808	479	563	39	78	99	440	4.899	12.2821	3.01203	1.04167	12.9231	12.4062
5	7	47	CXorf21	JHU08761.B5C7	43	93	35	63	85	8	0.353	1.22857	0.193113	577	630	37	76	95	540	5.832	15.5946	3.97999	1.30873	15.3368	11.7188
5	7	48	CXorf21	JHU08761.B5C7	50	110	36	65	81	14	0.556	1.38889	0.373709	573	638	38	78	101	535	5.545	15.0789	3.82931	1.30873	15.3368	11.7188
6	3	51	MAP4	JHU08885.B6C3	40	76	36	58	69	4	0.261	1.11111	0.0607948	958	3534	41	82	97	917	35.588	23.3659	6.25085	1.15278	18.3258	15.8971
6	3	52	MAP4	JHU08885.B6C3	43	93	36	59	72	7	0.472	1.19444	0.154669	558	1149	42	86	138	516	7.703	13.2857	3.30531	1.15278	18.3258	15.8971
7	17	49	ANKHD1	JHU08930.B7C17	46	96	37	64	82	9	0.39	1.24324	0.209641	2104	2124	53	196	312	2051	6.179	39.6981	11.0233	1.26636	35.1751	27.7766
7	17	50	ANKHD1	JHU08930.B7C17	49	109	38	68	88	11	0.466	1.28947	0.261719	2115	2163	69	217	326	2046	5.969	30.6522	8.37999	1.26636	35.1751	27.7766
5	22	49	DBNL	JHU08946.B5C22	38	73	36	63	79	2	0.127	1.05556	-0.00178808	620	696	42	88	116	578	5.241	14.7619	3.73667	1.05556	15.8681	15.033
5	22	50	DBNL	JHU08946.B5C22	38	77	36	60	76	2	0.224	1.05556	-0.00178808	662	684	39	74	92	623	6.63	16.9744	4.38318	1.05556	15.8681	15.033
6	22	51	NUMBL	JHU08981.B6C22	52	103	37	63	77	15	0.519	1.40541	0.392315	726	805	45	92	108	681	6.602	16.1333	4.13742	1.33784	15.6319	11.6844
6	22	52	NUMBL	JHU08981.B6C22	47	102	37	63	80	10	0.488	1.27027	0.240086	696	757	46	103	122	650	5.361	15.1304	3.84436	1.33784	15.6319	11.6844
5	16	51	CCDC155	JHU09052.B5C16	42	91	36	62	79	6	0.367	1.16667	0.123378	493	571	40	96	149	453	3.188	12.325	3.02458	1.18056	13.0527	11.0564
5	16	52	CCDC155	JHU09052.B5C16	43	82	36	61	75	7	0.28	1.19444	0.154669	565	608	41	98	144	524	3.542	13.7805	3.44989	1.18056	13.0527	11.0564
6	6	53	RFX2	JHU09092.B6C6	48	99	36	59	76	12	0.526	1.33333	0.311126	989	3208	42	91	115	947	27.104	23.5476	6.30396	1.42381	20.0738	14.0987
6	6	54	RFX2	JHU09092.B6C6	53	107	35	62	85	18	0.529	1.51429	0.514968	747	2884	45	115	374	702	7.404	16.6	4.27378	1.42381	20.0738	14.0987
7	28	49	CTBP1	JHU09138.B7C28	40	78	36	57	67	4	0.313	1.11111	0.0607948	552	636	41	91	120	511	4.542	13.4634	3.35724	1.125	13.424	11.9325
7	28	50	CTBP1	JHU09138.B7C28	41	84	36	61	74	5	0.311	1.13889	0.0920863	522	587	39	71	85	483	6.071	13.3846	3.33421	1.125	13.424	11.9325
5	7	49	S100A14	JHU09192.B5C7	36	72	35	62	80	1	0.125	1.02857	-0.0321855	615	699	39	82	108	576	5.713	15.7692	4.03102	1.04459	15.1282	14.4825
5	7	50	S100A14	JHU09192.B5C7	35	65	33	60	76	2	0.066	1.06061	0.00390127	565	650	39	89	120	526	4.675	14.4872	3.65639	1.04459	15.1282	14.4825
6	7	49	SF3B4	JHU09195.B6C7	78	127	36	64	78	42	0.808	2.16667	1.24987	57356	51645	364	949	3626	56992	13.981	157.571	45.4673	2.09722	169.304	80.7275
6	7	50	SF3B4	JHU09195.B6C7	73	132	36	65	80	37	0.838	2.02778	1.09341	61009	51458	337	659	1873	60672	27.122	181.036	52.3238	2.09722	169.304	80.7275
7	26	55	AKR7A2	JHU09221.B7C26	62	113	36	59	73	26	0.74	1.72222	0.749207	697	935	39	75	97	658	8.866	17.8718	4.64542	1.68056	15.8261	9.41721
7	26	56	AKR7A2	JHU09221.B7C26	59	114	36	60	74	23	0.73	1.63889	0.655332	565	661	41	79	101	524	5.762	13.7805	3.44989	1.68056	15.8261	9.41721
7	29	59	CPNE3	JHU09334.B7C29	43	96	36	60	78	7	0.462	1.19444	0.154669	496	563	39	79	113	457	4.283	12.7179	3.1394	1.22222	12.9359	10.5839
7	29	60	CPNE3	JHU09334.B7C29	45	94	36	58	73	9	0.493	1.25	0.217252	513	553	39	77	102	474	4.667	13.1538	3.26678	1.22222	12.9359	10.5839
6	16	55	IMPDH2	JHU09448.B6C16	53	106	37	62	73	16	0.603	1.43243	0.422761	950	1007	43	93	122	907	7.492	22.093	5.87891	1.29516	21.2798	16.4302
6	16	56	IMPDH2	JHU09448.B6C16	44	101	38	64	75	6	0.493	1.15789	0.113496	921	984	45	102	127	876	6.945	20.4667	5.40367	1.29516	21.2798	16.4302
5	13	59	ELN	JHU09530.B5C13	40	85	35	58	68	5	0.397	1.14286	0.0965565	727	767	39	80	104	688	6.606	18.641	4.8702	1.14286	18.5	16.1875
5	13	60	ELN	JHU09530.B5C13	40	82	35	58	76	5	0.316	1.14286	0.0965565	716	755	39	86	127	677	5.268	18.359	4.78778	1.14286	18.5	16.1875
15	26	81	GAB1	JHU09535.B15C26	46	100	37	60	71	9	0.563	1.24324	0.209641	665	745	39	72	84	626	8.012	17.0513	4.40565	1.21622	17.0006	13.9783
15	26	82	GAB1	JHU09535.B15C26	44	101	37	58	63	7	0.683	1.18919	0.148749	678	718	40	80	127	638	5.024	16.95	4.37606	1.21622	17.0006	13.9783
8	28	59	GAB1	JHU09535.B8C28	57	108	33	55	74	24	0.716	1.72727	0.754896	659	708	36	75	104	623	6.087	18.3056	4.77217	1.92424	17.9722	9.3399
8	28	60	GAB1	JHU09535.B8C28	70	119	33	54	68	37	0.956	2.12121	1.19867	635	744	36	76	103	599	6.485	17.6389	4.57736	1.92424	17.9722	9.3399
13	24	7	DAP	JHU09622.B13C24	37	73	35	57	68	2	0.235	1.05714	0	594	630	40	92	119	554	4.521	14.85	3.76241	1.05714	13.5875	12.853
13	24	8	DAP	JHU09622.B13C24	37	73	35	58	74	2	0.203	1.05714	0	493	519	40	90	121	453	3.545	12.325	3.02458	1.05714	13.5875	12.853
8	29	63	IMPDH1	JHU09734.B8C29	40	82	33	54	69	7	0.406	1.21212	0.174582	543	628	39	88	115	504	4.696	13.9231	3.49156	1.15018	13.2048	11.4806
8	29	64	IMPDH1	JHU09734.B8C29	37	81	34	57	72	3	0.333	1.08824	0.0350254	462	555	37	86	115	425	4.078	12.4865	3.07177	1.15018	13.2048	11.4806
8	17	65	JMJD6	JHU09735.B8C17	36	68	36	54	63	0	0.222	1	-0.064371	527	593	37	67	79	490	6.658	14.2432	3.58511	1.04286	14.2703	13.6838
8	17	66	JMJD6	JHU09735.B8C17	38	93	35	55	67	3	0.567	1.08571	0.0321855	529	578	37	67	87	492	5.874	14.2973	3.60091	1.04286	14.2703	13.6838
13	20	87	KHDRBS2	JHU09831.B13C20	43	87	36	62	83	7	0.301	1.19444	0.154669	1278	1327	40	87	120	1238	10.333	31.95	8.75923	1.19722	29.834	24.9193
13	20	88	KHDRBS2	JHU09831.B13C20	42	82	35	59	77	7	0.299	1.2	0.160927	1081	1167	39	85	111	1042	9.748	27.7179	7.52258	1.19722	29.834	24.9193
6	6	61	SSBP3	JHU09872.B6C6	41	87	36	60	73	5	0.37	1.13889	0.0920863	3541	3452	44	102	128	3497	26.172	80.4773	22.9395	1.16944	75.8365	64.8483
6	6	62	SSBP3	JHU09872.B6C6	42	96	35	59	69	7	0.536	1.2	0.160927	3275	3396	46	107	131	3229	25.107	71.1957	20.2273	1.16944	75.8365	64.8483
5	10	63	KHDRBS3	JHU09928.B5C10	36	68	33	59	74	3	0.122	1.09091	0.0380374	929	976	39	88	128	890	6.938	23.8205	6.3837	1.09091	23.7436	21.765
5	10	64	KHDRBS3	JHU09928.B5C10	36	72	33	59	72	3	0.181	1.09091	0.0380374	923	969	39	93	142	884	6.169	23.6667	6.33875	1.09091	23.7436	21.765
5	27	67	DAB1	JHU10095.B5C27	114	169	36	62	81	78	1.321	3.16667	2.37636	713	761	39	79	104	674	6.558	18.2821	4.7653	3.20833	17.4487	5.43856
5	27	68	DAB1	JHU10095.B5C27	117	165	36	60	72	81	1.458	3.25	2.47024	648	692	39	84	108	609	5.63	16.6154	4.27828	3.20833	17.4487	5.43856
6	3	65	DAB1	JHU10095.B6C3	46	103	37	66	83	9	0.446	1.24324	0.209641	681	796	41	90	111	640	6.36	16.6098	4.27663	1.24662	17.0258	13.6576
6	3	66	DAB1	JHU10095.B6C3	45	107	36	63	78	9	0.564	1.25	0.217252	750	805	43	89	108	707	6.63	17.4419	4.51979	1.24662	17.0258	13.6576
6	13	67	MTHFD1	JHU10328.B6C13	69	132	38	63	80	31	0.863	1.81579	0.85461	560	626	41	77	94	519	5.84	13.6585	3.41425	2.19168	13.4878	6.1541
6	13	68	MTHFD1	JHU10328.B6C13	95	161	37	60	74	58	1.365	2.56757	1.70148	546	587	41	80	101	505	5.02	13.3171	3.31447	2.19168	13.4878	6.1541
7	12	75	NEDD9	JHU10419.B7C12	47	92	38	61	75	9	0.413	1.23684	0.20243	747	837	42	79	94	705	8.064	17.7857	4.62026	1.22368	17.451	14.261
7	12	76	NEDD9	JHU10419.B7C12	46	93	38	63	77	8	0.39	1.21053	0.172785	736	775	43	82	99	693	7	17.1163	4.42465	1.22368	17.451	14.261
8	9	73	DHX32	JHU10488.B8C9	131	182	35	59	78	96	1.577	3.74286	3.02544	733	800	38	75	99	695	7.323	19.2895	5.05968	3.58571	18.4447	5.14395
8	9	74	DHX32	JHU10488.B8C9	120	174	35	63	85	85	1.306	3.42857	2.6714	704	788	40	84	108	664	6.519	17.6	4.566	3.58571	18.4447	5.14395
5	11	75	ARHGAP17	JHU10565.B5C11	56	116	35	59	71	21	0.803	1.6	0.611524	579	634	40	90	111	539	4.901	14.475	3.65283	1.61429	13.4814	8.35131
5	11	76	ARHGAP17	JHU10565.B5C11	57	114	35	59	74	22	0.743	1.62857	0.64371	512	574	41	95	118	471	4.059	12.4878	3.07215	1.61429	13.4814	8.35131
7	26	83	ERMN	JHU10779.B7C26	52	110	36	58	70	16	0.743	1.44444	0.436292	807	1339	40	77	94	767	13.426	20.175	5.31844	1.37087	16.7582	12.2245
7	26	84	ERMN	JHU10779.B7C26	48	103	37	63	85	11	0.471	1.2973	0.270532	547	626	41	82	109	506	4.991	13.3415	3.3216	1.37087	16.7582	12.2245
7	20	79	TTC32	JHU10819.B7C20	42	85	37	60	70	5	0.357	1.13514	0.0878577	592	670	41	73	88	551	6.784	14.439	3.64232	1.13514	13.757	12.1193
7	20	80	TTC32	JHU10819.B7C20	42	85	37	61	72	5	0.333	1.13514	0.0878577	523	571	40	71	86	483	5.814	13.075	3.24374	1.13514	13.757	12.1193
5	6	79	CNN2	JHU10962.B5C6	49	104	34	64	87	15	0.46	1.44118	0.432611	510	551	38	82	109	472	4.303	13.4211	3.34486	1.24916	12.9403	10.3592
5	6	80	CNN2	JHU10962.B5C6	37	69	35	63	86	2	0.07	1.05714	0	461	538	37	77	98	424	4.704	12.4595	3.06387	1.24916	12.9403	10.3592
8	16	79	DCK	JHU10963.B8C16	81	144	35	59	71	46	1.197	2.31429	1.41616	574	734	39	78	97	535	6.763	14.7179	3.72383	2.77143	14.0256	5.0608
8	16	80	DCK	JHU10963.B8C16	113	165	35	58	75	78	1.427	3.22857	2.4461	560	599	42	101	231	518	2.156	13.3333	3.31923	2.77143	14.0256	5.0608
5	20	89	EIF4H	JHU11161.B5C20	41	85	36	64	85	5	0.247	1.13889	0.0920863	759	799	44	99	126	715	5.556	17.25	4.46372	1.08296	16.8059	15.5185
5	20	90	EIF4H	JHU11161.B5C20	38	83	37	66	84	1	0.202	1.02703	-0.0339253	769	810	47	108	130	722	5.4	16.3617	4.20415	1.08296	16.8059	15.5185
5	14	85	SEC24C	JHU11297.B5C14	61	116	35	62	81	26	0.667	1.74286	0.772452	957	1016	41	94	124	916	7.435	23.3415	6.24372	1.47143	22.5976	15.3576
5	14	86	SEC24C	JHU11297.B5C14	42	100	35	62	78	7	0.487	1.2	0.160927	896	987	41	103	151	855	5.854	21.8537	5.80896	1.47143	22.5976	15.3576
5	7	85	KIAA0907	JHU11460.B5C7	42	100	34	63	84	8	0.44	1.23529	0.200686	760	839	37	75	96	723	7.958	20.5405	5.42526	1.23193	18.0541	14.6551
5	7	86	KIAA0907	JHU11460.B5C7	43	113	35	64	84	8	0.583	1.22857	0.193113	576	748	37	76	99	539	6.788	15.5676	3.97209	1.23193	18.0541	14.6551
11	1	5	SRRT	JHU11715.B11C1	43	87	38	62	74	5	0.338	1.13158	0.0838517	749	773	41	76	90	708	7.744	18.2683	4.76128	1.11842	17.061	15.2545
11	1	6	SRRT	JHU11715.B11C1	42	91	38	61	75	4	0.4	1.10526	0.0542072	650	720	41	79	102	609	6.284	15.8537	4.05569	1.11842	17.061	15.2545
16	27	85	SRRT	JHU11715.B16C27	36	78	35	62	79	1	0.203	1.02857	-0.0321855	548	608	36	69	88	512	6.125	15.2222	3.87118	1.04286	14.6787	14.0754
16	27	86	SRRT	JHU11715.B16C27	37	82	35	59	76	2	0.303	1.05714	0	523	567	37	72	92	486	5.38	14.1351	3.55352	1.04286	14.6787	14.0754
10	10	1	AHCYL1	JHU11807.B10C10	56	114	37	59	70	19	0.786	1.51351	0.514098	761	843	39	75	97	722	7.918	19.5128	5.12494	1.44595	18.2683	12.6342
10	10	2	AHCYL1	JHU11807.B10C10	51	112	37	64	82	14	0.585	1.37838	0.361869	715	824	42	84	104	673	7.115	17.0238	4.39763	1.44595	18.2683	12.6342
11	18	1	PQBP1	JHU11866.B11C18	41	87	37	59	73	4	0.384	1.10811	0.057412	691	752	39	68	81	652	8.444	17.7179	4.60046	1.09459	16.9465	15.482
11	18	2	PQBP1	JHU11866.B11C18	40	75	37	62	77	3	0.169	1.08108	0.0269662	647	683	40	76	92	607	6.598	16.175	4.14959	1.09459	16.9465	15.482
11	25	11	BCL6	JHU12067.B11C25	91	146	37	80	227	54	0.291	2.45946	1.5797	571	606	39	71	91	532	5.879	14.641	3.70135	2.06757	14.008	6.77512
11	25	12	BCL6	JHU12067.B11C25	62	114	37	77	225	25	0.164	1.67568	0.696773	535	581	40	68	85	495	6.035	13.375	3.3314	2.06757	14.008	6.77512
9	6	9	SUFU	JHU12140.B9C6	46	94	34	58	72	12	0.5	1.35294	0.333215	666	714	44	107	132	622	4.598	15.1364	3.84609	1.36765	15.6277	11.4267
9	6	10	SUFU	JHU12140.B9C6	47	94	34	57	70	13	0.529	1.38235	0.366347	677	745	42	95	118	635	5.508	16.119	4.13324	1.36765	15.6277	11.4267
9	5	13	CPNE2	JHU12272.B9C5	46	91	35	60	75	11	0.413	1.31429	0.289669	627	688	37	73	93	590	6.613	16.9459	4.37487	1.27143	16.7297	13.1582
9	5	14	CPNE2	JHU12272.B9C5	43	99	35	59	77	8	0.519	1.22857	0.193113	611	670	37	75	96	574	6.198	16.5135	4.24851	1.27143	16.7297	13.1582
9	2	13	FAM104B	JHU12283.B9C2	46	103	33	59	74	13	0.595	1.39394	0.379399	681	750	39	75	90	642	7.5	17.4615	4.52554	1.33333	17.2578	12.9433
9	2	14	FAM104B	JHU12283.B9C2	42	98	33	58	75	9	0.533	1.27273	0.242854	631	659	37	75	97	594	6.021	17.0541	4.40646	1.33333	17.2578	12.9433
10	27	13	GPR85	JHU12386.B10C27	170	224	37	64	79	133	2.025	4.59459	3.98491	620	667	41	72	86	579	6.919	15.122	3.84188	4.15256	14.1585	3.40959
10	27	14	GPR85	JHU12386.B10C27	141	203	38	65	86	103	1.605	3.71053	2.98902	541	617	41	79	108	500	4.981	13.1951	3.27884	4.15256	14.1585	3.40959
13	4	17	NPIPA8	JHU12401.B13C4	38	87	34	60	80	4	0.338	1.11765	0.0681575	633	653	36	75	103	597	5.612	17.5833	4.56113	1.11943	16.6295	14.8553
13	4	18	NPIPA8	JHU12401.B13C4	37	73	33	60	84	4	0.155	1.12121	0.0721735	580	646	37	77	102	543	5.578	15.6757	4.00369	1.11943	16.6295	14.8553
12	28	15	ANKHD1	JHU12543.B12C28	43	94	33	57	72	10	0.514	1.30303	0.27699	1620	1621	39	82	105	1581	14.657	41.5385	11.5611	1.29437	39.5619	30.5646
12	28	16	ANKHD1	JHU12543.B12C28	45	102	35	63	81	10	0.481	1.28571	0.257484	1541	1478	41	89	112	1500	12.402	37.5854	10.406	1.29437	39.5619	30.5646
10	28	15	CAPRIN1	JHU12559.B10C28	42	92	37	59	71	5	0.465	1.13514	0.0878577	784	1058	41	76	94	743	10.447	19.122	5.01073	1.1202	15.7515	14.0613
10	28	16	CAPRIN1	JHU12559.B10C28	42	87	38	62	75	4	0.333	1.10526	0.0542072	520	695	42	83	105	478	5.829	12.381	3.04093	1.1202	15.7515	14.0613
12	31	15	ZNF573	JHU12632.B12C31	61	117	35	64	79	26	0.671	1.74286	0.772452	1891	1880	47	141	188	1844	9.25	40.234	11.1799	1.82976	36.1679	19.7664
12	31	16	ZNF573	JHU12632.B12C31	69	131	36	71	95	33	0.632	1.91667	0.968247	1894	1837	59	144	193	1835	8.772	32.1017	8.80356	1.82976	36.1679	19.7664
11	5	21	NCKIPSD	JHU12684.B11C5	42	93	37	60	76	5	0.434	1.13514	0.0878577	1026	1038	42	87	109	984	8.725	24.4286	6.56138	1.21622	22.9075	18.835
11	5	22	NCKIPSD	JHU12684.B11C5	48	102	37	59	71	11	0.606	1.2973	0.270532	941	968	44	90	110	897	7.982	21.3864	5.67242	1.21622	22.9075	18.835
14	12	75	NCKIPSD	JHU12684.B14C12	40	77	36	58	65	4	0.292	1.11111	0.0607948	937	981	42	91	115	895	7.739	22.3095	5.94217	1.10961	22.007	19.8331
14	12	76	NCKIPSD	JHU12684.B14C12	41	80	37	59	70	4	0.3	1.10811	0.057412	955	995	44	104	133	911	6.699	21.7045	5.76539	1.10961	22.007	19.8331
12	3	23	RNF40	JHU12701.B12C3	38	82	35	58	71	3	0.338	1.08571	0.0321855	649	776	37	65	81	612	8.778	17.5405	4.54862	1.08571	18.4865	17.027
12	3	24	RNF40	JHU12701.B12C3	38	83	35	59	76	3	0.316	1.08571	0.0321855	719	781	37	72	94	682	7.543	19.4324	5.10145	1.08571	18.4865	17.027
11	20	23	WDR24	JHU12724.B11C20	46	94	37	59	69	9	0.507	1.24324	0.209641	2224	2453	42	81	98	2182	24.204	52.9524	14.8964	1.42718	49.25	34.5087
11	20	24	WDR24	JHU12724.B11C20	58	112	36	60	72	22	0.722	1.61111	0.624041	1913	1951	42	88	109	1871	17.092	45.5476	12.7326	1.42718	49.25	34.5087
11	26	23	WWTR1	JHU12725.B11C26	41	71	37	61	73	4	0.137	1.10811	0.057412	3546	3725	42	91	117	3504	31.06	84.4286	24.0941	1.06757	79.1905	74.1784
11	26	24	WWTR1	JHU12725.B11C26	38	71	37	59	70	1	0.171	1.02703	-0.0339253	3106	3238	42	86	111	3064	28.396	73.9524	21.0328	1.06757	79.1905	74.1784
11	23	23	ZNF689	JHU12730.B11C23	41	72	38	61	78	3	0.141	1.07895	0.0245626	1202	1276	41	74	90	1161	13.356	29.3171	7.98986	1.07895	27.8014	25.7671
11	23	24	ZNF689	JHU12730.B11C23	41	75	38	60	71	3	0.211	1.07895	0.0245626	1104	1210	42	76	87	1062	13.034	26.2857	7.10406	1.07895	27.8014	25.7671
9	22	19	CAMKK2	JHU12742.B9C22	117	175	35	62	79	82	1.43	3.34286	2.57484	503	549	41	90	118	462	3.89	12.2683	3.00801	3.37976	12.288	3.63576
9	22	20	CAMKK2	JHU12742.B9C22	123	183	36	61	76	87	1.605	3.41667	2.65799	480	527	39	88	116	441	3.784	12.3077	3.01952	3.37976	12.288	3.63576
9	14	21	ESD	JHU12753.B9C14	79	134	35	63	92	44	0.772	2.25714	1.35179	568	620	38	79	105	530	5.152	14.9474	3.79087	2.05714	13.8711	6.74291
9	14	22	ESD	JHU12753.B9C14	65	116	35	59	74	30	0.77	1.85714	0.901194	499	517	39	85	107	460	4.037	12.7949	3.16188	2.05714	13.8711	6.74291
9	8	19	PGD	JHU12787.B9C8	61	113	33	59	82	28	0.659	1.84848	0.891441	493	550	39	91	115	454	3.991	12.641	3.11693	1.72112	12.4705	7.24559
9	8	20	PGD	JHU12787.B9C8	51	118	32	55	69	19	0.913	1.59375	0.604484	492	537	40	95	121	452	3.653	12.3	3.01727	1.72112	12.4705	7.24559
12	22	23	ZNF207	JHU12824.B12C22	43	106	35	56	71	8	0.704	1.22857	0.193113	835	932	39	75	94	796	9.117	21.4103	5.6794	1.3	20.0999	15.4614
12	22	24	ZNF207	JHU12824.B12C22	48	107	35	56	73	13	0.699	1.37143	0.35404	714	815	38	71	90	676	8.267	18.7895	4.91357	1.3	20.0999	15.4614
13	23	73	CPEB3	JHU12849.B13C23	42	92	36	60	73	6	0.438	1.16667	0.123378	691	766	40	96	149	651	4.497	17.275	4.47103	1.26905	18.9113	14.902
13	23	74	CPEB3	JHU12849.B13C23	48	106	35	57	66	13	0.742	1.37143	0.35404	863	903	42	97	145	821	5.559	20.5476	5.42732	1.26905	18.9113	14.902
9	1	23	TTC17	JHU12917.B9C1	37	87	33	56	71	4	0.437	1.12121	0.0721735	476	531	37	74	93	439	4.914	12.8649	3.18233	1.12121	13.9459	12.4383
9	1	24	TTC17	JHU12917.B9C1	37	83	33	56	72	4	0.375	1.12121	0.0721735	556	701	37	75	98	519	6.388	15.027	3.81414	1.12121	13.9459	12.4383
12	26	29	RNH1	JHU13091.B12C26	42	92	35	57	67	7	0.522	1.2	0.160927	641	695	43	104	135	598	4.378	14.907	3.77906	1.21429	14.5899	12.0152
12	26	30	RNH1	JHU13091.B12C26	43	97	35	56	67	8	0.612	1.22857	0.193113	628	670	44	111	148	584	3.777	14.2727	3.59373	1.21429	14.5899	12.0152
1	3	45	RNH1	JHU13091.B1C3	42	92	33	58	71	9	0.479	1.27273	0.242854	619	679	38	82	111	581	5.378	16.2895	4.18304	1.25758	15.0806	11.9918
1	3	46	RNH1	JHU13091.B1C3	41	91	33	59	77	8	0.416	1.24242	0.208718	541	618	39	82	110	502	4.873	13.8718	3.47657	1.25758	15.0806	11.9918
11	3	25	SH3BP2	JHU13094.B11C3	42	92	38	59	72	4	0.458	1.10526	0.0542072	572	606	41	115	711	531	0.691	13.9512	3.49978	1.15789	13.6463	11.7855
11	3	26	SH3BP2	JHU13094.B11C3	46	96	38	59	72	8	0.514	1.21053	0.172785	547	619	41	76	95	506	5.716	13.3415	3.3216	1.15789	13.6463	11.7855
9	14	29	RBM42	JHU13164.B9C14	66	117	34	55	72	32	0.861	1.94118	0.995857	707	789	39	88	121	668	5.793	18.1282	4.72034	1.58487	17.3516	10.9483
9	14	30	RBM42	JHU13164.B9C14	43	105	35	59	74	8	0.622	1.22857	0.193113	663	749	40	85	109	623	6.092	16.575	4.26648	1.58487	17.3516	10.9483
9	11	25	GGA1	JHU13236.B9C11	36	73	35	59	72	1	0.194	1.02857	-0.0321855	490	544	39	77	94	451	4.968	12.5641	3.09445	1.01429	12.7308	12.5515
9	11	26	GGA1	JHU13236.B9C11	35	70	35	60	75	0	0.133	1	-0.064371	503	536	39	81	102	464	4.461	12.8974	3.19185	1.01429	12.7308	12.5515
12	21	27	NEDD4L	JHU13360.B12C21	37	77	35	55	66	2	0.333	1.05714	0	503	565	39	72	87	464	5.667	12.8974	3.19185	1.12857	12.9487	11.4735
12	21	28	NEDD4L	JHU13360.B12C21	42	88	35	58	70	7	0.429	1.2	0.160927	494	527	38	71	85	456	5.365	13	3.22182	1.12857	12.9487	11.4735
9	15	31	CRYM	JHU13426.B9C15	74	128	35	60	75	39	0.907	2.11429	1.19086	681	738	39	76	93	642	7.118	17.4615	4.52554	1.98571	16.4015	8.25975
9	15	32	CRYM	JHU13426.B9C15	65	124	35	59	74	30	0.878	1.85714	0.901194	629	653	41	87	103	588	5.495	15.3415	3.90602	1.98571	16.4015	8.25975
11	6	85	TCEAL6	JHU13491.B11C6	41	77	37	59	70	4	0.257	1.10811	0.057412	610	650	44	108	211	566	2.569	13.8636	3.47419	1.13514	13.2935	11.711
11	6	86	TCEAL6	JHU13491.B11C6	43	90	37	60	71	6	0.423	1.16216	0.118303	598	710	47	113	141	551	4.234	12.7234	3.141	1.13514	13.2935	11.711
12	25	35	ANXA2	JHU13600.B12C25	40	84	34	55	72	6	0.403	1.17647	0.134422	504	550	37	78	101	467	4.673	13.6216	3.40347	1.17157	13.1057	11.1864
12	25	36	ANXA2	JHU13600.B12C25	42	93	36	73	97	6	0.206	1.16667	0.123378	491	542	39	82	105	452	4.381	12.5897	3.10194	1.17157	13.1057	11.1864
10	4	31	SCG3	JHU13667.B10C4	62	111	36	60	83	26	0.614	1.72222	0.749207	517	557	39	76	95	478	5.063	13.2564	3.29675	1.72222	12.8462	7.45906
10	4	32	SCG3	JHU13667.B10C4	62	132	36	62	86	26	0.814	1.72222	0.749207	485	549	39	82	101	446	4.624	12.4359	3.05698	1.72222	12.8462	7.45906
11	16	31	TMOD1	JHU13681.B11C16	47	89	36	58	69	11	0.449	1.30556	0.279835	791	802	42	93	116	749	6.112	18.8333	4.92639	1.22035	18.1484	14.8715
11	16	32	TMOD1	JHU13681.B11C16	42	81	37	56	67	5	0.373	1.13514	0.0878577	716	778	41	78	96	675	7.292	17.4634	4.52608	1.22035	18.1484	14.8715
10	7	31	PSMC3	JHU13762.B10C7	53	106	35	60	80	18	0.575	1.51429	0.514968	578	631	41	81	99	537	5.556	14.0976	3.54254	1.55714	13.4535	8.63989
10	7	32	PSMC3	JHU13762.B10C7	56	131	35	58	73	21	1	1.6	0.611524	538	603	42	82	99	496	5.263	12.8095	3.16616	1.55714	13.4535	8.63989
12	13	33	TRIM16	JHU13780.B12C13	50	100	35	58	72	15	0.583	1.42857	0.418411	488	525	39	81	120	449	3.7	12.5128	3.07946	1.37143	12.8205	9.34829
12	13	34	TRIM16	JHU13780.B12C13	46	108	35	55	66	11	0.803	1.31429	0.289669	512	553	39	83	121	473	3.884	13.1282	3.25928	1.37143	12.8205	9.34829
9	20	39	PGPEP1	JHU13854.B9C20	47	92	35	62	78	12	0.385	1.34286	0.321855	728	807	51	119	141	677	4.879	14.2745	3.59425	1.34286	15.5098	11.5499
9	20	40	PGPEP1	JHU13854.B9C20	47	102	35	62	79	12	0.506	1.34286	0.321855	854	869	51	118	146	803	5.144	16.7451	4.31618	1.34286	15.5098	11.5499
11	17	41	ALDH1A1	JHU13886.B11C17	62	120	36	59	72	26	0.847	1.72222	0.749207	556	618	41	71	82	515	6.671	13.561	3.38575	1.98273	14.0732	7.09787
11	17	42	ALDH1A1	JHU13886.B11C17	83	129	37	60	74	46	0.932	2.24324	1.33613	598	626	41	75	89	557	6.191	14.5854	3.68508	1.98273	14.0732	7.09787
12	29	37	KJ904266_frag	JHU13888.B12C29	45	96	33	56	70	12	0.571	1.36364	0.345263	748	843	36	74	101	712	7.614	20.7778	5.49458	1.22727	20.3056	16.5453
12	29	38	KJ904266_frag	JHU13888.B12C29	36	77	33	57	74	3	0.27	1.09091	0.0380374	714	829	36	71	90	678	8.422	19.8333	5.2186	1.22727	20.3056	16.5453
12	17	37	MED4	JHU13943.B12C17	43	90	37	89	152	6	0.007	1.16216	0.118303	759	847	41	101	154	718	4.844	18.5122	4.83255	1.09328	17.0008	15.5503
12	17	38	MED4	JHU13943.B12C17	42	93	41	129	209	1	-0.172	1.02439	-0.0368956	728	868	47	130	184	681	4.011	15.4894	3.94924	1.09328	17.0008	15.5503
14	15	73	ACOT7	JHU13980.B14C15	46	87	37	61	76	9	0.342	1.24324	0.209641	917	958	42	81	103	875	8.515	21.8333	5.80303	1.21622	21.869	17.9812
14	15	74	ACOT7	JHU13980.B14C15	44	93	37	62	75	7	0.413	1.18919	0.148749	920	938	42	83	106	878	8.066	21.9048	5.8239	1.21622	21.869	17.9812
15	9	89	BCAR1	JHU13987.B15C9	45	107	37	59	66	8	0.727	1.21622	0.179195	1065	1149	41	80	95	1024	11.253	25.9756	7.01345	1.22973	25.5122	20.7462
15	9	90	BCAR1	JHU13987.B15C9	46	97	37	62	75	9	0.467	1.24324	0.209641	1027	1086	41	77	92	986	10.967	25.0488	6.74262	1.22973	25.5122	20.7462
12	19	37	OPTN	JHU14029.B12C19	43	92	35	59	80	8	0.413	1.22857	0.193113	557	615	39	71	86	518	6.326	14.2821	3.59645	1.17143	14.3205	12.2248
12	19	38	OPTN	JHU14029.B12C19	39	83	35	58	78	4	0.321	1.11429	0.064371	560	607	39	78	100	521	5.29	14.359	3.61893	1.17143	14.3205	12.2248
9	13	37	AP2B1	JHU14080.B9C13	45	108	34	61	80	11	0.588	1.32353	0.300082	515	569	39	80	99	476	4.939	13.2051	3.28176	1.27941	13.8205	10.8022
9	13	38	AP2B1	JHU14080.B9C13	42	91	34	58	74	8	0.446	1.23529	0.200686	563	661	39	84	103	524	5.602	14.4359	3.64141	1.27941	13.8205	10.8022
10	28	39	ATIC	JHU14082.B10C28	56	113	38	62	72	18	0.708	1.47368	0.469231	622	648	44	95	121	578	4.57	14.1364	3.55388	1.31579	13.2927	10.1024
10	28	40	ATIC	JHU14082.B10C28	44	95	38	62	75	6	0.44	1.15789	0.113496	610	673	49	115	146	561	3.822	12.449	3.06081	1.31579	13.2927	10.1024
12	18	41	HCLS1	JHU14116.B12C18	41	88	35	57	70	6	0.443	1.17143	0.128742	552	609	37	66	97	515	5.598	14.9189	3.78255	1.25714	13.8784	11.0396
12	18	42	HCLS1	JHU14116.B12C18	47	96	35	56	73	12	0.548	1.34286	0.321855	475	556	37	64	76	438	6.474	12.8378	3.17444	1.25714	13.8784	11.0396
12	28	39	POLR1C	JHU14138.B12C28	38	94	33	55	68	5	0.574	1.15152	0.10631	457	506	36	70	88	421	4.955	12.6944	3.13253	1.37576	12.5094	9.09272
12	28	40	POLR1C	JHU14138.B12C28	56	117	35	57	70	21	0.857	1.6	0.611524	456	512	37	74	95	419	4.611	12.3243	3.02438	1.37576	12.5094	9.09272
9	7	39	STUB1	JHU14160.B9C7	60	119	33	59	82	27	0.732	1.81818	0.857305	544	587	41	90	112	503	4.438	13.2683	3.30022	1.71212	14.0316	8.19544
9	7	40	STUB1	JHU14160.B9C7	53	101	33	57	74	20	0.595	1.60606	0.618352	577	620	39	82	111	538	4.847	14.7949	3.7463	1.71212	14.0316	8.19544
12	7	39	UBL7	JHU14164.B12C7	38	75	35	58	72	3	0.236	1.08571	0.0321855	901	961	40	83	110	861	7.982	22.525	6.00514	1.11429	21.3845	19.1912
12	7	40	UBL7	JHU14164.B12C7	40	79	35	60	96	5	0.198	1.14286	0.0965565	830	853	41	91	118	789	6.458	20.2439	5.33857	1.11429	21.3845	19.1912
9	5	43	CCDC181	JHU14181.B9C5	37	91	33	57	73	4	0.466	1.12121	0.0721735	526	573	37	75	95	489	5.242	14.2162	3.57721	1.16667	13.3389	11.4333
9	5	44	CCDC181	JHU14181.B9C5	40	89	33	58	74	7	0.419	1.21212	0.174582	486	533	39	75	94	447	4.872	12.4615	3.06448	1.16667	13.3389	11.4333
12	5	47	SRXN1	JHU14249.B12C5	39	78	34	56	72	5	0.306	1.14706	0.10129	483	546	39	76	99	444	4.747	12.3846	3.042	1.08782	12.4231	11.4202
12	5	48	SRXN1	JHU14249.B12C5	36	68	35	57	72	1	0.153	1.02857	-0.0321855	486	521	39	76	94	447	4.734	12.4615	3.06448	1.08782	12.4231	11.4202
11	9	43	CPNE6	JHU14289.B11C9	154	203	38	64	84	116	1.655	4.05263	3.3744	927	946	44	93	111	883	7.685	21.0682	5.57944	3.86415	21.3079	5.51425
11	9	44	CPNE6	JHU14289.B11C9	136	193	37	61	76	99	1.737	3.67568	2.94976	905	955	42	76	89	863	9.876	21.5476	5.71954	3.86415	21.3079	5.51425
12	32	43	CSTF2T	JHU14292.B12C32	40	80	35	55	66	5	0.379	1.14286	0.0965565	1003	1049	37	69	92	966	10.652	27.1081	7.34438	1.15476	24.0146	20.7961
12	32	44	CSTF2T	JHU14292.B12C32	42	96	36	57	70	6	0.557	1.16667	0.123378	795	884	38	82	131	757	6.122	20.9211	5.53645	1.15476	24.0146	20.7961
11	14	43	SNX9	JHU14342.B11C14	122	167	38	61	70	84	1.514	3.21053	2.42577	799	855	40	79	114	759	6.807	19.975	5.26	3.10526	18.4021	5.92611
11	14	44	SNX9	JHU14342.B11C14	111	166	37	62	73	74	1.425	3	2.18861	690	751	41	77	107	649	6.299	16.8293	4.34078	3.10526	18.4021	5.92611
14	8	87	GPCPD1	JHU14686.B14C8	47	102	36	61	77	11	0.532	1.30556	0.279835	614	774	40	86	117	574	5.88	15.35	3.90852	1.35548	14.3335	10.5745
14	8	88	GPCPD1	JHU14686.B14C8	52	118	37	65	83	15	0.639	1.40541	0.392315	546	646	41	82	109	505	5.174	13.3171	3.31447	1.35548	14.3335	10.5745
9	25	53	CAST	JHU14730.B9C25	39	77	35	59	76	4	0.237	1.11429	0.064371	508	567	39	82	101	469	4.802	13.0256	3.22931	1.12659	13.3503	11.8502
9	25	54	CAST	JHU14730.B9C25	41	79	36	62	75	5	0.227	1.13889	0.0920863	547	604	40	85	107	507	4.85	13.675	3.41906	1.12659	13.3503	11.8502
11	25	53	GAB1	JHU14747.B11C25	48	104	37	59	70	11	0.643	1.2973	0.270532	822	944	39	73	88	783	9.898	21.0769	5.58199	1.41892	19.8921	14.0192
11	25	54	GAB1	JHU14747.B11C25	57	118	37	58	69	20	0.87	1.54054	0.544544	767	835	41	81	100	726	7.54	18.7073	4.88957	1.41892	19.8921	14.0192
14	2	79	WARS	JHU14803.B14C2	54	116	36	62	75	18	0.72	1.5	0.498875	544	587	39	75	118	505	4.339	13.9487	3.49905	1.51389	14.0744	9.29682
14	2	80	WARS	JHU14803.B14C2	55	112	36	62	78	19	0.641	1.52778	0.530167	568	631	40	81	123	528	4.472	14.2	3.57248	1.51389	14.0744	9.29682
9	11	49	SUOX	JHU14805.B9C11	50	104	35	60	75	15	0.587	1.42857	0.418411	962	925	39	78	102	923	8.304	24.6667	6.63096	1.35714	23.7564	17.5047
9	11	50	SUOX	JHU14805.B9C11	45	88	35	59	75	10	0.387	1.28571	0.257484	891	919	39	88	134	852	6.201	22.8462	6.09898	1.35714	23.7564	17.5047
9	30	49	ITCH	JHU14846.B9C30	44	96	36	61	75	8	0.467	1.22222	0.185961	750	782	41	87	114	709	6.096	18.2927	4.76841	1.15165	17.4952	15.1914
9	30	50	ITCH	JHU14846.B9C30	40	86	37	64	78	3	0.282	1.08108	0.0269662	718	780	43	93	113	675	6.08	16.6977	4.30233	1.15165	17.4952	15.1914
14	14	87	MGEA5	JHU14853.B14C14	47	113	37	63	77	10	0.649	1.27027	0.240086	769	783	47	130	188	722	3.473	16.3617	4.20415	1.43243	16.589	11.581
14	14	88	MGEA5	JHU14853.B14C14	59	118	37	64	76	22	0.711	1.59459	0.605435	824	878	49	136	190	775	3.905	16.8163	4.337	1.43243	16.589	11.581
12	7	49	NCL	JHU14856.B12C7	38	77	35	60	85	3	0.2	1.08571	0.0321855	697	1490	37	78	132	660	10.697	18.8378	4.92771	1.3	18.2394	14.0303
12	7	50	NCL	JHU14856.B12C7	53	188	35	60	86	18	1.488	1.51429	0.514968	688	2026	39	78	126	649	15.46	17.641	4.57798	1.3	18.2394	14.0303
9	12	57	SPRR3	JHU14973.B9C12	42	90	33	58	74	9	0.432	1.27273	0.242854	801	836	39	82	108	762	6.981	20.5385	5.42465	1.27273	19.6923	15.4725
9	12	58	SPRR3	JHU14973.B9C12	42	95	33	56	70	9	0.557	1.27273	0.242854	735	754	39	83	111	696	6.045	18.8462	4.93014	1.27273	19.6923	15.4725
13	26	69	ZNF783	JHU14994.B13C26	41	89	36	62	74	5	0.365	1.13889	0.0920863	600	676	42	97	131	558	4.42	14.2857	3.59752	1.11111	14.5714	13.1143
13	26	70	ZNF783	JHU14994.B13C26	39	81	36	60	77	3	0.273	1.08333	0.0295034	624	640	42	97	135	582	4.022	14.8571	3.7645	1.11111	14.5714	13.1143
10	19	59	OTUD5	JHU15158.B10C19	43	89	37	60	80	6	0.363	1.16216	0.118303	597	681	39	75	92	558	6.587	15.3077	3.89616	1.13514	15.1288	13.3278
10	19	60	OTUD5	JHU15158.B10C19	41	82	37	56	69	4	0.377	1.10811	0.057412	598	654	40	77	94	558	6.138	14.95	3.79163	1.13514	15.1288	13.3278
12	12	61	DNAJC7	JHU15306.B12C12	46	92	35	56	69	11	0.522	1.31429	0.289669	561	621	37	74	99	524	5.525	15.1622	3.85363	1.2895	14.4865	11.2342
12	12	62	DNAJC7	JHU15306.B12C12	43	98	34	57	69	9	0.594	1.26471	0.233818	511	582	37	73	92	474	5.533	13.8108	3.45875	1.2895	14.4865	11.2342
9	17	65	STIP1	JHU15461.B9C17	46	100	35	57	72	11	0.597	1.31429	0.289669	619	687	39	83	105	580	5.752	15.8718	4.06099	1.25714	15.6795	12.4723
9	17	66	STIP1	JHU15461.B9C17	42	83	35	59	76	7	0.316	1.2	0.160927	604	644	39	79	102	565	5.539	15.4872	3.9486	1.25714	15.6795	12.4723
9	17	67	SASS6	JHU15828.B9C17	52	108	35	59	77	17	0.636	1.48571	0.482782	633	693	39	74	92	594	6.728	16.2308	4.16589	1.48571	15.5101	10.4395
9	17	68	SASS6	JHU15828.B9C17	52	105	35	58	75	17	0.627	1.48571	0.482782	562	653	38	72	90	524	6.456	14.7895	3.74473	1.48571	15.5101	10.4395
9	4	71	CCDC102B_frag	JHU15882.B9C4	37	80	35	59	76	2	0.276	1.05714	0	540	628	37	73	94	503	5.904	14.5946	3.68778	1.02857	15.464	15.0344
9	4	72	CCDC102B_frag	JHU15882.B9C4	35	78	35	59	76	0	0.25	1	-0.064371	588	667	36	70	91	552	6.56	16.3333	4.19586	1.02857	15.464	15.0344
9	25	71	HOXB1	JHU15902.B9C25	41	89	36	59	73	5	0.411	1.13889	0.0920863	745	832	39	79	106	706	7.104	19.1026	5.00506	1.2123	18.0641	14.9007
9	25	72	HOXB1	JHU15902.B9C25	45	95	35	61	78	10	0.436	1.28571	0.257484	664	750	39	80	105	625	6.381	17.0256	4.39816	1.2123	18.0641	14.9007
9	19	71	NAPB	JHU15920.B9C19	38	68	35	54	64	3	0.219	1.08571	0.0321855	661	740	37	75	98	624	6.786	17.8649	4.64339	1.07143	16.4068	15.313
9	19	72	NAPB	JHU15920.B9C19	37	73	35	58	70	2	0.214	1.05714	0	583	680	39	74	93	544	6.516	14.9487	3.79126	1.07143	16.4068	15.313
10	2	73	SH3D19	JHU16130.B10C2	52	109	35	61	78	17	0.615	1.48571	0.482782	748	788	39	73	87	709	8.218	19.1795	5.02754	1.32857	18.5128	13.9344
10	2	74	SH3D19	JHU16130.B10C2	41	93	35	57	73	6	0.493	1.17143	0.128742	696	754	39	78	95	657	7.116	17.8462	4.63792	1.32857	18.5128	13.9344
12	14	75	SPATC1	JHU16238.B12C14	50	110	33	53	62	17	0.919	1.51515	0.515943	572	620	38	75	99	534	5.505	15.0526	3.82162	1.50043	14.4366	9.6216
12	14	76	SPATC1	JHU16238.B12C14	52	105	35	55	65	17	0.769	1.48571	0.482782	539	604	39	79	99	500	5.303	13.8205	3.46159	1.50043	14.4366	9.6216
13	27	75	CCDC6	JHU16261.B13C27	43	89	36	58	72	7	0.431	1.19444	0.154669	1172	1221	40	93	145	1132	7.779	29.3	7.98487	1.13889	27.8524	24.4557
13	27	76	CCDC6	JHU16261.B13C27	39	84	36	60	75	3	0.32	1.08333	0.0295034	1109	1188	42	99	132	1067	8.25	26.4048	7.13885	1.13889	27.8524	24.4557
16	20	73	KHDRBS3	JHU16295.B16C20	42	95	35	56	68	7	0.574	1.2	0.160927	908	956	39	72	88	869	10.045	23.2821	6.22636	1.3	21.7179	16.7061
16	20	74	KHDRBS3	JHU16295.B16C20	49	97	35	54	62	14	0.694	1.4	0.386226	786	845	39	86	201	747	3.776	20.1538	5.31226	1.3	21.7179	16.7061
9	21	73	SPATA20	JHU16376.B9C21	48	94	36	62	81	12	0.395	1.33333	0.311126	602	653	41	89	110	561	5.127	14.6829	3.71359	1.34722	14.8293	11.0073
9	21	74	SPATA20	JHU16376.B9C21	49	104	36	61	77	13	0.558	1.36111	0.342418	614	659	41	87	108	573	5.296	14.9756	3.79912	1.34722	14.8293	11.0073
13	23	69	ECE2	JHU16452.B13C23	37	70	36	58	72	1	0.167	1.02778	-0.0330795	640	658	39	76	93	601	6.258	16.4103	4.21834	1.08333	15.859	14.6391
13	23	70	ECE2	JHU16452.B13C23	41	88	36	57	72	5	0.431	1.13889	0.0920863	597	636	39	76	94	558	5.957	15.3077	3.89616	1.08333	15.859	14.6391
11	26	79	SS18L1	JHU16470.B11C26	41	77	36	59	70	5	0.257	1.13889	0.0920863	835	942	39	72	86	796	10.116	21.4103	5.6794	1.08333	21.0513	19.432
11	26	80	SS18L1	JHU16470.B11C26	37	75	36	57	68	1	0.265	1.02778	-0.0330795	807	871	39	74	88	768	9.057	20.6923	5.4696	1.08333	21.0513	19.432
11	6	79	BDH2	JHU16580.B11C6	67	124	37	62	75	30	0.827	1.81081	0.849001	875	913	41	73	86	834	9.767	21.3415	5.65929	1.60811	20.6826	12.8615
11	6	80	BDH2	JHU16580.B11C6	52	113	37	63	79	15	0.633	1.40541	0.392315	841	897	42	79	95	799	8.611	20.0238	5.27426	1.60811	20.6826	12.8615
15	17	39	NFKB2	JHU16665.B15C17	55	115	37	61	79	18	0.684	1.48649	0.483652	637	681	41	88	120	596	4.942	15.5366	3.96304	1.46693	15.9512	10.8739
15	17	40	NFKB2	JHU16665.B15C17	55	115	38	63	75	17	0.693	1.44737	0.439586	671	691	41	89	118	630	5.102	16.3659	4.20536	1.46693	15.9512	10.8739
16	19	25	CTAGE5	JHU16849.B16C19	42	98	35	59	74	7	0.527	1.2	0.160927	529	631	38	77	114	491	4.86	13.9211	3.49096	1.14286	13.358	11.6882
16	19	26	CTAGE5	JHU16849.B16C19	38	78	35	61	80	3	0.213	1.08571	0.0321855	499	614	39	83	127	460	4.181	12.7949	3.16188	1.14286	13.358	11.6882
13	6	47	TLK1	JHU17279.B13C6	49	110	33	57	73	16	0.726	1.48485	0.481807	997	1059	39	88	123	958	7.894	25.5641	6.8932	1.45455	25.2821	17.3814
13	6	48	TLK1	JHU17279.B13C6	47	100	33	54	66	14	0.697	1.42424	0.413535	975	1009	39	93	122	936	7.508	25	6.72836	1.45455	25.2821	17.3814
16	28	35	TLK1	JHU17279.B16C28	42	99	33	61	80	9	0.475	1.27273	0.242854	523	660	36	72	93	487	6.323	14.5278	3.66826	1.27273	14.4306	11.3383
16	28	36	TLK1	JHU17279.B16C28	42	98	33	59	77	9	0.506	1.27273	0.242854	516	585	36	73	95	480	5.389	14.3333	3.61144	1.27273	14.4306	11.3383
16	7	35	TLK1	JHU17279.B16C7	43	107	35	59	73	8	0.658	1.22857	0.193113	665	739	37	73	92	628	7.239	17.973	4.67498	1.21429	17.5541	14.4563
16	7	36	TLK1	JHU17279.B16C7	42	97	35	58	72	7	0.542	1.2	0.160927	634	669	37	77	106	597	5.585	17.1351	4.43016	1.21429	17.5541	14.4563
16	23	39	PAK3	JHU17312.B16C23	46	106	35	58	73	11	0.658	1.31429	0.289669	575	637	40	85	110	535	5.018	14.375	3.62361	1.24286	14.1125	11.3549
16	23	40	PAK3	JHU17312.B16C23	41	94	35	59	76	6	0.461	1.17143	0.128742	554	585	40	86	107	514	4.664	13.85	3.4702	1.24286	14.1125	11.3549
15	16	55	MN1	JHU17657.B15C16	42	81	37	58	71	5	0.324	1.13514	0.0878577	616	657	40	73	93	576	6.28	15.4	3.92313	1.10811	15.6625	14.1345
15	16	56	MN1	JHU17657.B15C16	40	80	37	56	66	3	0.364	1.08108	0.0269662	637	663	40	73	89	597	6.629	15.925	4.07654	1.10811	15.6625	14.1345
13	10	57	FIGNL2	JHU17712.B13C10	41	86	33	57	74	8	0.392	1.24242	0.208718	657	763	37	82	113	620	6.027	17.7568	4.6118	1.14978	18.2973	15.9137
13	10	58	FIGNL2	JHU17712.B13C10	37	76	35	56	71	2	0.282	1.05714	0	697	754	37	78	108	660	6.259	18.8378	4.92771	1.14978	18.2973	15.9137
13	2	65	IRF2BP2	JHU17814.B13C2	43	93	33	57	77	10	0.468	1.30303	0.27699	750	780	39	79	99	711	7.081	19.2308	5.04253	1.21212	17.5769	14.501
13	2	66	IRF2BP2	JHU17814.B13C2	37	78	33	55	73	4	0.315	1.12121	0.0721735	621	695	39	83	104	582	5.885	15.9231	4.07598	1.21212	17.5769	14.501
13	32	65	FKBP15	JHU17896.B13C32	45	107	36	62	97	9	0.464	1.25	0.217252	741	769	40	88	118	701	5.771	18.525	4.83629	1.18056	16.2744	13.7854
13	32	66	FKBP15	JHU17896.B13C32	40	79	36	61	79	4	0.228	1.11111	0.0607948	589	642	42	106	201	547	2.667	14.0238	3.52099	1.18056	16.2744	13.7854
15	17	63	KCTD2	JHU17913.B15C17	61	122	37	63	77	24	0.766	1.64865	0.666327	531	603	39	72	92	492	5.772	13.6154	3.40164	1.72973	13.2308	7.64904
15	17	64	KCTD2	JHU17913.B15C17	67	118	37	61	71	30	0.803	1.81081	0.849001	501	563	39	68	82	462	6.037	12.8462	3.17687	1.72973	13.2308	7.64904
15	31	61	APBA1	JHU18056.B15C31	52	105	37	64	79	15	0.519	1.40541	0.392315	943	982	41	82	102	902	8.824	23	6.14394	1.41892	21.9167	15.446
15	31	62	APBA1	JHU18056.B15C31	53	108	37	66	82	16	0.512	1.43243	0.422761	875	891	42	105	192	833	4.094	20.8333	5.51081	1.41892	21.9167	15.446
13	18	73	TNRC6C	JHU18133.B13C18	38	75	36	58	69	2	0.246	1.05556	-0.00178808	577	705	39	83	110	538	5.655	14.7949	3.7463	1.05635	15.1538	14.3455
13	18	74	TNRC6C	JHU18133.B13C18	37	77	35	59	71	2	0.254	1.05714	0	605	757	39	85	114	566	5.895	15.5128	3.9561	1.05635	15.1538	14.3455
16	3	43	CPNE8	JHU18174.B16C3	46	97	35	58	69	11	0.565	1.31429	0.289669	580	666	37	67	85	543	7.047	15.6757	4.00369	1.42103	15.2609	10.7393
16	3	44	CPNE8	JHU18174.B16C3	55	110	36	58	70	19	0.743	1.52778	0.530167	579	670	39	71	90	540	6.656	14.8462	3.76129	1.42103	15.2609	10.7393
14	12	43	PPA1	JHU18215.B14C12	42	84	37	63	76	5	0.276	1.13514	0.0878577	602	636	41	88	128	561	4.281	14.6829	3.71359	1.18919	13.9551	11.735
14	12	44	PPA1	JHU18215.B14C12	46	97	37	65	80	9	0.4	1.24324	0.209641	582	758	44	103	147	538	4.456	13.2273	3.28823	1.18919	13.9551	11.735
13	14	73	SATB1	JHU18221.B13C14	41	91	35	63	86	6	0.326	1.17143	0.128742	624	671	39	94	124	585	4.653	16	4.09846	1.17143	14.3375	12.2393
13	14	74	SATB1	JHU18221.B13C14	41	101	35	60	75	6	0.547	1.17143	0.128742	507	587	40	91	116	467	4.276	12.675	3.12685	1.17143	14.3375	12.2393
11	6	87	CFAP36	JHU18245.B11C6	41	82	37	60	69	4	0.319	1.10811	0.057412	682	714	51	126	153	631	3.843	13.3725	3.33068	1.09459	13.472	12.3077
11	6	88	CFAP36	JHU18245.B11C6	40	87	37	61	74	3	0.351	1.08108	0.0269662	665	1344	49	195	1139	616	1.009	13.5714	3.3888	1.09459	13.472	12.3077
13	22	43	CFAP36	JHU18245.B13C22	42	95	36	60	76	6	0.461	1.16667	0.123378	572	624	39	77	102	533	5.363	14.6667	3.70884	1.1119	13.9872	12.5795
13	22	44	CFAP36	JHU18245.B13C22	37	78	35	58	70	2	0.286	1.05714	0	519	561	39	75	103	480	4.718	13.3077	3.31173	1.1119	13.9872	12.5795
16	17	43	GPHN	JHU18270.B16C17	52	102	35	57	72	17	0.625	1.48571	0.482782	680	740	39	84	106	641	6.189	17.4359	4.51804	1.34286	15.9273	11.8607
16	17	44	GPHN	JHU18270.B16C17	42	94	35	56	71	7	0.535	1.2	0.160927	620	720	43	94	112	577	5.589	14.4186	3.63635	1.34286	15.9273	11.8607
16	1	47	XAGE2	JHU18424.B16C1	40	71	36	58	71	4	0.183	1.11111	0.0607948	533	579	40	78	104	493	4.817	13.325	3.31679	1.11111	13.124	11.8116
16	1	48	XAGE2	JHU18424.B16C1	40	79	36	60	77	4	0.247	1.11111	0.0607948	504	538	39	71	87	465	5.368	12.9231	3.19934	1.11111	13.124	11.8116
16	24	51	CRYBB1	JHU18664.B16C24	37	85	35	58	78	2	0.346	1.05714	0	537	610	39	101	259	498	1.965	13.7692	3.4466	1.1	14.7096	13.3724
16	24	52	CRYBB1	JHU18664.B16C24	40	77	35	60	77	5	0.221	1.14286	0.0965565	626	664	40	200	1610	586	0.288	15.65	3.99618	1.1	14.7096	13.3724
13	20	67	DMRTB1_frag	JHU18841.B13C20	57	108	35	55	67	22	0.791	1.62857	0.64371	850	894	39	74	89	811	9.213	21.7949	5.79179	1.48571	20.8846	14.057
13	20	68	DMRTB1_frag	JHU18841.B13C20	47	101	35	57	72	12	0.611	1.34286	0.321855	779	875	39	73	87	740	9.218	19.9744	5.25981	1.48571	20.8846	14.057
16	2	23	CUTA	JHU18996.B16C2	41	86	36	62	74	5	0.324	1.13889	0.0920863	1225	1225	39	85	115	1186	9.913	31.4103	8.60151	1.15278	28.6198	24.8268
16	2	24	CUTA	JHU18996.B16C2	42	93	36	60	73	6	0.452	1.16667	0.123378	1059	1092	41	89	118	1018	8.5	25.8293	6.97068	1.15278	28.6198	24.8268
13	13	23	CARM1	JHU19266.B13C13	44	98	35	59	75	9	0.52	1.25714	0.225298	568	638	37	78	101	531	5.545	15.3514	3.90891	1.24286	15.1362	12.1786
13	13	24	CARM1	JHU19266.B13C13	43	93	35	60	79	8	0.418	1.22857	0.193113	567	636	38	77	96	529	5.823	14.9211	3.78318	1.24286	15.1362	12.1786
13	15	27	INPP5D	JHU19388.B13C15	84	128	35	56	69	49	1.043	2.4	1.51272	464	582	37	71	91	427	5.615	12.5405	3.08756	2.31429	12.8919	5.57057
13	15	28	INPP5D	JHU19388.B13C15	78	126	35	59	74	43	0.905	2.22857	1.31961	490	571	37	73	91	453	5.473	13.2432	3.2929	2.31429	12.8919	5.57057
15	9	79	KHSRP	JHU19394.B15C9	43	85	38	65	79	5	0.253	1.13158	0.0838517	739	785	43	95	126	696	5.476	17.186	4.44503	1.12135	16.5264	14.738
15	9	80	KHSRP	JHU19394.B15C9	40	80	36	59	73	4	0.288	1.11111	0.0607948	714	842	45	98	122	669	6.098	15.8667	4.0595	1.12135	16.5264	14.738
13	12	27	PTPN23	JHU19428.B13C12	67	115	35	59	74	32	0.757	1.91429	0.965565	1250	1345	42	90	115	1208	10.913	29.7619	8.11985	1.7	27.7105	16.3003
13	12	28	PTPN23	JHU19428.B13C12	52	111	35	59	75	17	0.693	1.48571	0.482782	1129	1209	44	107	138	1085	7.986	25.6591	6.92096	1.7	27.7105	16.3003
14	25	3	Carm1	JHU19706.B14C25	53	127	39	63	77	14	0.831	1.35897	0.340011	554	604	40	74	90	514	5.889	13.85	3.4702	1.29487	13.9845	10.7999
14	25	4	Carm1	JHU19706.B14C25	48	101	39	67	82	9	0.415	1.23077	0.195589	593	1122	42	85	113	551	9.177	14.119	3.54882	1.29487	13.9845	10.7999
20	27	13	IVNS1ABP	JHU19742.B20C27	39	81	35	57	72	4	0.333	1.11429	0.064371	881	908	38	79	111	843	7.468	23.1842	6.19777	1.12857	21.457	19.0125
20	27	14	IVNS1ABP	JHU19742.B20C27	40	82	35	62	77	5	0.26	1.14286	0.0965565	730	764	37	79	109	693	6.284	19.7297	5.18833	1.12857	21.457	19.0125
14	13	5	SMARCC1	JHU19854.B14C13	47	99	37	60	73	10	0.534	1.27027	0.240086	1173	1288	41	85	115	1132	10.461	28.6098	7.78318	1.21847	26.543	21.7839
14	13	6	SMARCC1	JHU19854.B14C13	42	94	36	60	71	6	0.479	1.16667	0.123378	1028	1156	42	87	119	986	8.983	24.4762	6.5753	1.21847	26.543	21.7839
13	31	3	NCOA3	JHU19919.B13C31	38	87	36	61	79	2	0.329	1.05556	-0.00178808	645	767	41	133	408	604	1.554	15.7317	4.02006	1.125	15.6272	13.8909
13	31	4	NCOA3	JHU19919.B13C31	43	98	36	61	79	7	0.468	1.19444	0.154669	683	732	44	113	172	639	3.599	15.5227	3.95899	1.125	15.6272	13.8909
16	26	9	Q5xjv5	JHU19920.B16C26	86	147	35	60	78	51	1.115	2.45714	1.57709	741	802	37	77	101	704	7.178	20.027	5.2752	2.41429	18.3981	7.62053
16	26	10	Q5xjv5	JHU19920.B16C26	83	150	35	63	82	48	1.061	2.37143	1.48053	654	715	39	76	97	615	6.588	16.7692	4.32323	2.41429	18.3981	7.62053
15	3	7	PRMT3	JHU19932.B15C3	74	126	37	63	77	37	0.818	2	1.06212	551	614	41	71	82	510	6.622	13.439	3.35011	1.83784	13.2561	7.21288
15	3	8	PRMT3	JHU19932.B15C3	62	123	37	57	66	25	1	1.67568	0.696773	536	612	41	76	94	495	5.702	13.0732	3.2432	1.83784	13.2561	7.21288
17	11	17	USP13	JHU21064.B17C11	57	115	35	61	76	22	0.711	1.62857	0.64371	503	574	39	79	99	464	5	12.8974	3.19185	1.64762	12.859	7.80458
17	11	18	USP13	JHU21064.B17C11	55	116	33	59	75	22	0.76	1.66667	0.686624	500	552	39	79	98	461	4.827	12.8205	3.16937	1.64762	12.859	7.80458
14	10	85	PAIP1	JHU21667.B14C10	40	78	36	58	69	4	0.29	1.11111	0.0607948	750	813	41	80	97	709	7.557	18.2927	4.76841	1.18056	17.5244	14.8442
14	10	86	PAIP1	JHU21667.B14C10	45	95	36	61	74	9	0.459	1.25	0.217252	687	745	41	83	106	646	6.245	16.7561	4.3194	1.18056	17.5244	14.8442
14	30	85	CPSF6	JHU22544.B14C30	42	93	37	65	86	5	0.326	1.13514	0.0878577	697	743	45	121	223	652	2.789	15.4889	3.9491	1.12162	16.7444	14.9288
14	30	86	CPSF6	JHU22544.B14C30	41	82	37	63	79	4	0.241	1.10811	0.057412	792	973	44	124	248	748	3.423	18	4.68288	1.12162	16.7444	14.9288
14	4	89	ZDHHC5	JHU22781.B14C4	50	117	36	59	70	14	0.829	1.38889	0.373709	545	671	41	77	95	504	6.253	13.2927	3.30735	1.5	12.954	8.63602
14	4	90	ZDHHC5	JHU22781.B14C4	58	110	36	59	72	22	0.708	1.61111	0.624041	492	585	39	77	99	453	5.131	12.6154	3.10943	1.5	12.954	8.63602
14	25	85	SDCCAG3	JHU23334.B14C25	47	113	39	67	82	8	0.561	1.20513	0.166704	848	895	42	83	101	806	8.04	20.1905	5.32296	1.43151	18.7998	13.1328
14	25	86	SDCCAG3	JHU23334.B14C25	63	115	38	65	82	25	0.61	1.65789	0.676742	766	861	44	87	104	722	7.442	17.4091	4.51021	1.43151	18.7998	13.1328
20	21	17	CPEB3	JHU23980.B20C21	60	126	36	61	76	24	0.855	1.66667	0.686624	665	738	37	72	94	628	7.085	17.973	4.67498	1.64762	17.473	10.605
20	21	18	CPEB3	JHU23980.B20C21	57	117	35	58	75	22	0.787	1.62857	0.64371	628	681	37	68	85	591	7.212	16.973	4.38277	1.64762	17.473	10.605
18	9	1	TTC39A	JHU24665.B18C9	51	107	36	59	69	15	0.696	1.41667	0.405001	622	685	40	79	135	582	4.489	15.55	3.96696	1.66548	14.4801	8.69429
18	9	2	TTC39A	JHU24665.B18C9	67	126	35	59	72	32	0.931	1.91429	0.965565	523	618	39	75	91	484	5.967	13.4103	3.3417	1.66548	14.4801	8.69429
14	13	89	ECHDC1	JHU25034.B14C13	63	123	37	60	73	26	0.863	1.7027	0.727218	576	640	42	95	126	534	4.325	13.7143	3.43054	1.75676	13.2571	7.54637
14	13	90	ECHDC1	JHU25034.B14C13	67	125	37	60	71	30	0.915	1.81081	0.849001	512	563	40	82	102	472	4.716	12.8	3.16338	1.75676	13.2571	7.54637
14	21	89	ECHDC1	JHU25034.B14C21	65	118	37	61	71	28	0.803	1.75676	0.78811	588	650	41	74	91	547	6.33	14.3415	3.61381	1.5	14.061	9.37398
14	21	90	ECHDC1	JHU25034.B14C21	46	110	37	62	75	9	0.64	1.24324	0.209641	565	621	41	76	94	524	5.798	13.7805	3.44989	1.5	14.061	9.37398
13	30	89	WIPF1	JHU25143.B13C30	41	91	36	57	71	5	0.479	1.13889	0.0920863	1469	1565	42	90	112	1427	13.17	34.9762	9.64352	1.13889	33.8783	29.7468
13	30	90	WIPF1	JHU25143.B13C30	41	131	36	63	82	5	0.829	1.13889	0.0920863	1344	1395	41	92	112	1303	11.634	32.7805	9.00191	1.13889	33.8783	29.7468
13	7	85	ALDH1L1	JHU25146.B13C7	51	112	34	60	76	17	0.684	1.5	0.498875	594	629	37	76	97	557	5.701	16.0541	4.11425	1.69118	14.973	8.85358
13	7	86	ALDH1L1	JHU25146.B13C7	64	130	34	58	73	30	0.986	1.88235	0.929593	514	541	37	73	97	477	4.825	13.8919	3.48244	1.69118	14.973	8.85358
18	24	1	UBE2Q1	JHU25696.B18C24	89	146	38	62	73	51	1.151	2.34211	1.4475	525	605	41	80	94	484	5.585	12.8049	3.1648	2.29926	13.0854	5.69113
18	24	2	UBE2Q1	JHU25696.B18C24	88	147	39	65	76	49	1.079	2.25641	1.35097	548	617	41	81	102	507	5.255	13.3659	3.32873	2.29926	13.0854	5.69113
20	27	7	SHC1	JHU27398.B20C27	102	170	35	60	77	67	1.429	2.91429	2.09206	483	588	37	70	87	446	5.954	13.0541	3.23762	2.82857	13.152	4.64971
20	27	8	SHC1	JHU27398.B20C27	96	159	35	58	71	61	1.423	2.74286	1.89894	477	539	36	67	87	441	5.425	13.25	3.29487	2.82857	13.152	4.64971
13	25	3	ZNF746	JHU29101.B13C25	42	92	36	57	67	6	0.522	1.16667	0.123378	672	720	39	78	107	633	6	17.2308	4.4581	1.15476	17.0779	14.7891
13	25	4	ZNF746	JHU29101.B13C25	40	78	35	58	70	5	0.286	1.14286	0.0965565	677	777	40	83	110	637	6.309	16.925	4.36875	1.15476	17.0779	14.7891
15	21	61	HECW2	JHU29114.B15C21	47	92	37	60	76	10	0.421	1.27027	0.240086	553	632	40	70	82	513	6.854	13.825	3.4629	1.21622	14.1198	11.6096
15	21	62	HECW2	JHU29114.B15C21	43	100	37	58	71	6	0.592	1.16216	0.118303	591	622	41	73	86	550	6.384	14.4146	3.63519	1.21622	14.1198	11.6096
19	22	23	SRRT	JHU29258.B19C22	77	128	38	60	70	39	0.971	2.02632	1.09177	549	625	41	77	90	508	6.089	13.3902	3.33586	1.90789	13.3415	6.99277
19	22	24	SRRT	JHU29258.B19C22	68	122	38	60	69	30	0.899	1.78947	0.824965	545	578	41	76	93	504	5.398	13.2927	3.30735	1.90789	13.3415	6.99277
17	25	21	TACC3	JHU29447.B17C25	82	139	36	62	74	46	1.041	2.27778	1.37504	882	2481	41	87	115	841	20.817	21.5122	5.70918	1.93889	19.7683	10.1957
17	25	22	TACC3	JHU29447.B17C25	56	112	35	59	72	21	0.736	1.6	0.611524	739	900	41	83	103	698	7.932	18.0244	4.69001	1.93889	19.7683	10.1957
19	2	27	TPP2	JHU29555.B19C2	43	83	37	61	72	6	0.306	1.16216	0.118303	746	772	43	85	103	703	6.67	17.3488	4.4926	1.17568	17.5554	14.9322
19	2	28	TPP2	JHU29555.B19C2	44	96	37	62	73	7	0.466	1.18919	0.148749	746	795	42	82	104	704	6.856	17.7619	4.61331	1.17568	17.5554	14.9322
18	13	27	EYA1	JHU29865.B18C13	40	76	37	58	67	3	0.269	1.08108	0.0269662	1216	1303	43	93	123	1173	9.837	28.2791	7.68654	1.08221	26.6744	24.6482
18	13	28	EYA1	JHU29865.B18C13	39	83	36	59	73	3	0.329	1.08333	0.0295034	1078	1155	43	94	130	1035	8.162	25.0698	6.74875	1.08221	26.6744	24.6482
17	10	31	TH	JHU30247.B17C10	41	95	33	57	72	8	0.528	1.24242	0.208718	541	624	37	74	89	504	6.18	14.6216	3.69568	1.31239	14.027	10.6882
17	10	32	TH	JHU30247.B17C10	47	98	34	57	74	13	0.554	1.38235	0.366347	497	560	37	74	92	460	5.283	13.4324	3.34818	1.31239	14.027	10.6882
